# Supplementary material for: (Z,E,Z)-1,6-Di-1-naphthyl­hexa-1,3,5-triene
Source: Acta Crystallogr Sect E Struct Rep Online. 2009 Jan 14;65(Pt 2):o294. doi: 10.1107/S1600536809000592 (PMC2968162; doi:10.1107/S1600536809000592)
Supplement: Supplementary file 2 [file e-65-0o294-Isup2.hkl]

# 
# h,k,l, Fc-squared, Fo-squared, sigma(Fo-squared) and status flag 
# 
data_I
_shelx_title ' sonon1e in P2(1)/n' 
_shelx_refln_list_code          4 
_shelx_F_calc_maximum      111.43 
_exptl_crystal_F_000       352.00 
_reflns_d_resolution_high  0.7501 
 
loop_ 
 _symmetry_equiv_pos_as_xyz 
 'x, y, z' 
 '-x+1/2, y+1/2, -z+1/2' 
 '-x, -y, -z' 
 'x-1/2, -y-1/2, z-1/2' 
 
_cell_length_a     5.0071 
_cell_length_b    11.0709 
_cell_length_c    16.1104 
_cell_angle_alpha  90.000 
_cell_angle_beta   96.535 
_cell_angle_gamma  90.000 
 
_shelx_F_squared_multiplier     1.000 
 
loop_ 
 _refln_index_h 
 _refln_index_k 
 _refln_index_l 
 _refln_F_squared_calc 
 _refln_F_squared_meas 
 _refln_F_squared_sigma 
 _refln_observed_status 
   2   0   0      481.47      477.30      3.56 o 
   4   0   0      139.06      135.93      2.91 o 
   6   0   0        1.26        0.71      2.36 o 
   1   1   0     1228.31     1222.18      5.64 o 
   2   1   0       57.52       50.09      0.75 o 
   3   1   0       43.82       40.03      0.91 o 
   4   1   0       20.69       21.08      1.34 o 
   5   1   0        0.09       -0.63      1.35 o 
   6   1   0        1.32        1.04      1.74 o 
   0   2   0     3167.65     3029.16     21.48 o 
   1   2   0    12416.77    11114.28    385.62 o 
   2   2   0      458.04      463.14      6.55 o 
   3   2   0      206.88      212.04      1.66 o 
   4   2   0      134.88      139.96      2.81 o 
   5   2   0       26.52       23.48      2.00 o 
   6   2   0        1.59       -1.09      1.63 o 
   1   3   0      320.21      341.50      2.66 o 
   2   3   0      332.47      352.72      2.51 o 
   3   3   0       10.46        9.03      0.80 o 
   4   3   0        1.17        0.64      0.86 o 
   5   3   0       39.50       39.91      4.08 o 
   6   3   0        0.43       -0.30      1.67 o 
   0   4   0       74.56       69.36      1.94 o 
   1   4   0        3.25        3.25      0.69 o 
   2   4   0     1169.25     1221.24     10.95 o 
   3   4   0      232.68      241.76      5.83 o 
   4   4   0       41.31       40.57      3.22 o 
   5   4   0        0.15        0.50      1.19 o 
   6   4   0        1.05       -1.18      1.60 o 
   1   5   0      144.53      143.49      1.98 o 
   2   5   0      312.24      309.90      4.32 o 
   3   5   0       56.15       55.89      2.04 o 
   4   5   0        1.45        0.83      0.93 o 
   5   5   0        7.03        6.80      1.37 o 
   0   6   0       24.97       26.68      1.45 o 
   1   6   0       15.01       16.60      1.13 o 
   2   6   0       82.29       77.35      2.73 o 
   3   6   0      199.30      190.31     14.44 o 
   4   6   0       31.08       29.87      1.77 o 
   5   6   0        6.15        5.56      1.51 o 
   6   6   0       13.37       25.11      3.62 o 
   1   7   0        7.25        8.19      0.86 o 
   2   7   0      201.65      201.46      3.98 o 
   3   7   0       16.33       18.46      2.02 o 
   4   7   0       27.44       24.50      3.07 o 
   5   7   0        0.59        1.45      2.34 o 
   0   8   0        5.03        4.03      1.32 o 
   1   8   0        6.22        5.52      0.96 o 
   2   8   0      143.52      139.08      3.34 o 
   3   8   0       50.72       55.77      5.53 o 
   4   8   0        0.49        2.07      1.75 o 
   5   8   0       19.79       22.43      4.82 o 
   1   9   0      162.38      170.35      5.27 o 
   2   9   0      186.69      181.37      4.16 o 
   3   9   0       14.66       14.52      2.22 o 
   4   9   0        2.41        4.34      3.19 o 
   0  10   0        0.21       -0.18      1.59 o 
   1  10   0       43.36       48.26      2.20 o 
   2  10   0       21.47       21.93      1.78 o 
   3  10   0        3.29        3.52      2.05 o 
   4  10   0       16.45       19.17      2.52 o 
   1  11   0      133.56      138.87      3.21 o 
   2  11   0       40.38       38.19      6.48 o 
   3  11   0       19.89       20.99      3.88 o 
   4  11   0        0.31        5.38      2.99 o 
   0  12   0        3.08        4.28      2.67 o 
   1  12   0        0.90        0.09      1.52 o 
   2  12   0        0.87        1.53      2.04 o 
   3  12   0        7.33        8.79      2.35 o 
   1  13   0       97.35       97.97      3.91 o 
   2  13   0        3.28        3.60      2.64 o 
   0  14   0       60.95       66.05      5.03 o 
   1  14   0        2.96        6.67      3.12 o 
   2  14   0        0.62        5.97      3.51 o 
  -5   0   1        0.74        0.40      1.99 o 
  -3   0   1      595.42      617.99      4.81 o 
  -1   0   1       23.92       22.38      0.89 o 
   1   0   1      375.53      360.29      2.70 o 
   3   0   1      227.85      225.93      2.90 o 
   5   0   1        7.71        5.28      2.25 o 
  -6   1   1        0.41       -0.25      1.76 o 
  -5   1   1        3.11        2.69      1.42 o 
  -4   1   1       42.67       40.59      1.73 o 
  -3   1   1       90.63       97.21      1.18 o 
  -2   1   1      172.50      179.04      1.35 o 
  -1   1   1     3358.45     3358.14     15.54 o 
   0   1   1       89.53       81.36      0.68 o 
   1   1   1     5878.57     5531.92     29.34 o 
   2   1   1        8.83       10.54      0.54 o 
   3   1   1        0.31        1.02      0.38 o 
   4   1   1        8.21        7.16      1.12 o 
   5   1   1       41.58       40.48      2.38 o 
   6   1   1        0.27       -1.63      1.63 o 
  -6   2   1        1.71        4.60      2.55 o 
  -5   2   1        1.54        2.58      1.44 o 
  -4   2   1      161.95      161.26      2.34 o 
  -3   2   1       26.21       26.63      0.74 o 
  -2   2   1      235.11      232.89      2.34 o 
  -1   2   1     3336.42     3244.98     18.85 o 
   0   2   1     1167.01     1167.30      8.75 o 
   1   2   1      281.35      286.57      1.97 o 
   2   2   1        9.35        8.96      0.57 o 
   3   2   1      155.61      149.38      1.64 o 
   4   2   1       11.22       11.80      1.24 o 
   5   2   1        0.00        0.09      1.12 o 
   6   2   1        0.91       -0.25      1.69 o 
  -6   3   1        2.44       -0.60      1.70 o 
  -5   3   1        8.33        8.42      1.33 o 
  -4   3   1       53.41       54.31      1.65 o 
  -3   3   1       23.98       25.71      1.06 o 
  -2   3   1       91.16       96.72      2.71 o 
  -1   3   1      157.15      162.62      2.89 o 
   0   3   1     2543.89     2490.88     21.72 o 
   1   3   1     3342.22     3461.68     16.40 o 
   2   3   1     1315.95     1411.70     11.39 o 
   3   3   1        0.36        0.12      0.65 o 
   4   3   1      206.26      206.95      3.20 o 
   5   3   1       88.54       86.52      3.19 o 
   6   3   1        0.18        0.19      1.62 o 
  -6   4   1       11.93        9.69      1.96 o 
  -5   4   1      104.74       98.33      2.64 o 
  -4   4   1       64.55       58.09      1.72 o 
  -3   4   1        2.96        3.15      0.86 o 
  -2   4   1      208.37      223.99      3.46 o 
  -1   4   1       10.85       10.17      0.74 o 
   0   4   1      501.25      487.11      3.67 o 
   1   4   1      653.38      664.14      7.62 o 
   2   4   1     1098.28     1142.59      7.82 o 
   3   4   1      228.66      233.33      4.77 o 
   4   4   1      182.19      180.30      2.59 o 
   5   4   1        0.38       -0.75      1.17 o 
  -5   5   1        0.27       -0.38      1.21 o 
  -4   5   1       20.53       23.01      1.27 o 
  -3   5   1       13.70       13.90      1.13 o 
  -2   5   1        8.46       12.84      3.24 o 
  -1   5   1       78.17       71.46      1.51 o 
   0   5   1       87.28       83.01      1.66 o 
   1   5   1      543.71      562.24     10.26 o 
   2   5   1      799.37      820.82     12.87 o 
   3   5   1        7.53        6.39      1.37 o 
   4   5   1       91.72       86.56      3.09 o 
   5   5   1        0.18        0.30      1.23 o 
   6   5   1        1.82        6.96      2.74 o 
  -6   6   1       36.23       44.57      4.27 o 
  -5   6   1        2.49        0.57      1.27 o 
  -4   6   1        0.12        0.23      1.56 o 
  -3   6   1       46.14       40.29      2.74 o 
  -2   6   1       54.49       50.59      5.44 o 
  -1   6   1       35.20       33.62      1.56 o 
   0   6   1       33.48       32.84      1.17 o 
   1   6   1       64.69       62.50      1.38 o 
   2   6   1       40.24       44.52      2.58 o 
   3   6   1     1059.94     1056.38     21.82 o 
   4   6   1        5.04        6.12      1.29 o 
   5   6   1       20.32       18.17      3.44 o 
  -5   7   1       38.62       48.77      5.92 o 
  -4   7   1        3.65        3.00      2.44 o 
  -3   7   1       61.53       52.76      2.74 o 
  -2   7   1        1.18       -0.34      1.83 o 
  -1   7   1        2.82        1.21      1.02 o 
   0   7   1        1.11        0.67      0.74 o 
   1   7   1      121.76      125.79      2.00 o 
   2   7   1      178.53      168.39      2.75 o 
   3   7   1        6.32        6.12      1.78 o 
   4   7   1       27.21       23.55      2.21 o 
   5   7   1        0.81        2.74      1.75 o 
  -5   8   1        0.06        1.91      1.86 o 
  -4   8   1        1.16        2.97      1.80 o 
  -3   8   1        0.14       -0.81      1.61 o 
  -2   8   1       63.03       60.74      2.79 o 
  -1   8   1      125.81      129.01      3.11 o 
   0   8   1       33.86       31.57      1.29 o 
   1   8   1       60.46       53.59      1.80 o 
   2   8   1      406.18      430.34      4.76 o 
   3   8   1      253.71      234.24      4.83 o 
   4   8   1       68.56       56.51      3.05 o 
   5   8   1        2.64        6.66      1.94 o 
  -4   9   1       11.88       18.75      2.38 o 
  -3   9   1        0.75        0.85      1.77 o 
  -2   9   1       19.88       18.41      1.63 o 
  -1   9   1       58.15       60.73      2.25 o 
   0   9   1       13.60       14.37      1.26 o 
   1   9   1        3.93        3.29      1.26 o 
   2   9   1        1.66       -0.75      1.70 o 
   3   9   1        5.63        6.60      2.05 o 
   4   9   1        1.66        3.16      1.94 o 
  -4  10   1        0.55        5.75      2.12 o 
  -3  10   1        0.31        2.31      2.61 o 
  -2  10   1       14.24       15.54      1.70 o 
  -1  10   1      186.58      185.27      4.44 o 
   0  10   1       79.38       85.55      2.18 o 
   1  10   1      336.26      344.91      4.56 o 
   2  10   1       51.65       51.74      3.33 o 
   3  10   1        0.16        0.60      1.93 o 
   4  10   1       31.35       33.07      2.86 o 
  -4  11   1        0.14        4.96      2.82 o 
  -3  11   1        4.54        4.55      2.59 o 
  -2  11   1        1.44        2.47      1.50 o 
  -1  11   1        7.61        7.37      1.59 o 
   0  11   1       44.96       49.09      2.81 o 
   1  11   1        0.15        0.48      1.41 o 
   2  11   1        0.00        1.23      1.90 o 
   3  11   1        1.76        4.62      2.85 o 
   4  11   1       14.07       18.01      3.50 o 
  -3  12   1        0.63       -0.76      2.12 o 
  -2  12   1        5.46       10.11      2.28 o 
  -1  12   1       82.84       81.36      2.85 o 
   0  12   1      401.19      439.60     15.17 o 
   1  12   1        0.43        1.51      1.51 o 
   2  12   1       13.96       17.69      3.12 o 
   3  12   1        5.81        7.54      3.99 o 
  -2  13   1        1.51        1.32      2.23 o 
  -1  13   1        2.50        3.49      1.70 o 
   0  13   1        8.78        8.81      3.67 o 
   1  13   1        2.22        1.77      1.97 o 
   2  13   1        0.00        0.59      2.11 o 
  -2  14   1        1.21        3.12      3.63 o 
  -1  14   1       26.45       28.19      3.85 o 
   0  14   1       58.07       59.31      3.44 o 
   1  14   1       72.05       89.28      5.55 o 
   2  14   1        2.55        3.90      3.23 o 
  -6   0   2        5.22        1.90      2.49 o 
  -4   0   2      262.36      268.54      4.02 o 
  -2   0   2      370.49      374.51      3.07 o 
   0   0   2     1744.25     1702.97     12.27 o 
   2   0   2      837.77      834.62      5.52 o 
   4   0   2        4.20        3.93      1.20 o 
   6   0   2      253.62      287.82      8.02 o 
  -6   1   2        0.16        1.59      1.79 o 
  -5   1   2       94.50       90.13      3.63 o 
  -4   1   2      195.99      194.53      2.45 o 
  -3   1   2        1.49        1.24      0.46 o 
  -2   1   2      238.33      245.81      1.66 o 
  -1   1   2     1079.17     1047.50      4.93 o 
   0   1   2       90.30       87.54      1.90 o 
   1   1   2       61.02       58.50      1.04 o 
   2   1   2        3.87        5.37      0.49 o 
   3   1   2       82.51       82.96      1.22 o 
   4   1   2        1.42        2.13      1.03 o 
   5   1   2        3.01        1.59      1.51 o 
   6   1   2        1.69        0.54      1.85 o 
  -6   2   2        0.41        0.48      1.69 o 
  -5   2   2       27.47       27.17      2.96 o 
  -4   2   2       48.97       48.47      1.55 o 
  -3   2   2       99.17      103.97      1.35 o 
  -2   2   2      277.06      292.15      2.48 o 
  -1   2   2      329.99      339.77      6.61 o 
   0   2   2     2940.99     2919.78     21.97 o 
   1   2   2     4210.05     4233.27     49.96 o 
   2   2   2      563.72      589.61      3.39 o 
   3   2   2       91.96       88.84      1.29 o 
   4   2   2       50.94       52.18      1.93 o 
   5   2   2      194.81      211.02      5.57 o 
   6   2   2       33.08       28.30      2.77 o 
  -6   3   2        3.55        4.02      2.75 o 
  -5   3   2        5.87        5.47      1.40 o 
  -4   3   2        2.89        1.25      0.89 o 
  -3   3   2        1.63        0.88      0.56 o 
  -2   3   2      311.56      338.74      7.60 o 
  -1   3   2      151.39      166.69      2.46 o 
   0   3   2      385.47      368.90      2.92 o 
   1   3   2       50.38       51.41      0.98 o 
   2   3   2       32.23       34.66      0.75 o 
   3   3   2       20.09       19.64      0.77 o 
   4   3   2        5.38        4.80      1.17 o 
   5   3   2       21.76       22.73      2.03 o 
   6   3   2        1.79       -0.20      3.37 o 
  -6   4   2        0.35        1.30      1.73 o 
  -5   4   2       14.07       13.33      2.43 o 
  -4   4   2        5.41        4.45      0.96 o 
  -3   4   2       65.37       62.55      1.94 o 
  -2   4   2      129.63      147.70      4.85 o 
  -1   4   2      240.96      238.59      9.44 o 
   0   4   2      663.39      650.14     15.84 o 
   1   4   2     1238.68     1314.41      9.46 o 
   2   4   2     1512.74     1628.03      7.75 o 
   3   4   2      480.18      488.64      8.51 o 
   4   4   2      450.05      470.87      5.03 o 
   5   4   2       36.16       36.80      1.88 o 
  -5   5   2       29.70       31.62      3.26 o 
  -4   5   2       22.93       22.25      1.43 o 
  -3   5   2      111.84      109.62      4.25 o 
  -2   5   2       21.29       14.83      1.42 o 
  -1   5   2       18.17       13.15      0.87 o 
   0   5   2        0.64        0.99      0.77 o 
   1   5   2      110.21      117.84      1.59 o 
   2   5   2      312.17      316.55      2.22 o 
   3   5   2       32.56       31.30      1.45 o 
   4   5   2      215.97      218.98      3.39 o 
   5   5   2        2.69        1.51      1.25 o 
   6   5   2        3.03        3.53      2.43 o 
  -6   6   2       27.57       37.78      4.07 o 
  -5   6   2        0.15        0.62      1.25 o 
  -4   6   2        0.13        0.85      1.77 o 
  -3   6   2        1.96        0.43      1.45 o 
  -2   6   2       86.71       79.72      2.53 o 
  -1   6   2        2.13        1.34      0.96 o 
   0   6   2       26.18       29.32      1.25 o 
   1   6   2      134.13      139.52      1.87 o 
   2   6   2      147.88      156.12      3.20 o 
   3   6   2      807.55      827.24      8.83 o 
   4   6   2        6.52        6.88      1.29 o 
   5   6   2       23.73       23.62      1.71 o 
  -5   7   2        4.07        6.00      1.94 o 
  -4   7   2        0.01        2.20      1.72 o 
  -3   7   2        9.97        8.61      1.79 o 
  -2   7   2        1.01        0.16      1.32 o 
  -1   7   2       62.94       60.72      1.63 o 
   0   7   2      265.76      275.60      2.77 o 
   1   7   2       28.47       26.96      1.13 o 
   2   7   2      489.85      492.37      4.85 o 
   3   7   2       16.63       15.17      1.97 o 
   4   7   2       25.20       16.83      2.38 o 
   5   7   2        4.76        5.52      1.90 o 
  -5   8   2       14.87       15.73      3.74 o 
  -4   8   2       11.97       15.26      4.25 o 
  -3   8   2        6.83        6.60      1.83 o 
  -2   8   2        7.73        9.15      1.78 o 
  -1   8   2       54.06       55.39      2.48 o 
   0   8   2        7.98        8.37      1.12 o 
   1   8   2       19.87       21.04      1.23 o 
   2   8   2       31.40       31.03      2.30 o 
   3   8   2       53.37       52.69      3.14 o 
   4   8   2       62.50       62.21      3.15 o 
   5   8   2       13.54       13.15      3.09 o 
  -5   9   2        0.34        2.32      2.49 o 
  -4   9   2        8.73       10.60      2.17 o 
  -3   9   2        0.86       -0.71      1.74 o 
  -2   9   2      104.93      100.10      3.46 o 
  -1   9   2       28.80       31.96      1.77 o 
   0   9   2       18.64       20.14      1.33 o 
   1   9   2       88.77       82.37      2.43 o 
   2   9   2       35.34       35.38      3.58 o 
   3   9   2       72.15       69.20      3.19 o 
   4   9   2      138.17      129.87      4.19 o 
  -4  10   2       12.06       15.74      2.44 o 
  -3  10   2        3.15        5.60      2.05 o 
  -2  10   2      104.24      100.87      2.80 o 
  -1  10   2        0.63       -1.29      1.29 o 
   0  10   2        6.14        5.22      1.21 o 
   1  10   2        0.65        1.17      1.31 o 
   2  10   2        0.16       -0.66      1.76 o 
   3  10   2       12.69       14.75      3.34 o 
   4  10   2        3.21        9.11      2.28 o 
  -4  11   2        0.43        5.13      2.88 o 
  -3  11   2       19.07       23.03      2.61 o 
  -2  11   2       11.23        8.37      1.65 o 
  -1  11   2      106.45      103.58      2.92 o 
   0  11   2       18.09       22.73      2.81 o 
   1  11   2        5.73        5.21      1.45 o 
   2  11   2        1.82       -0.06      2.22 o 
   3  11   2        7.51        7.35      2.23 o 
   4  11   2       11.76        8.09      3.30 o 
  -3  12   2       59.98       64.54      3.70 o 
  -2  12   2        6.69        7.81      2.23 o 
  -1  12   2        3.68        1.52      1.58 o 
   0  12   2        5.15        7.38      1.94 o 
   1  12   2        0.17        2.41      1.51 o 
   2  12   2        2.84        3.38      2.09 o 
   3  12   2        0.18        2.72      2.22 o 
  -2  13   2        5.81        4.95      2.29 o 
  -1  13   2        0.07        2.35      1.68 o 
   0  13   2       50.94       45.67      5.08 o 
   1  13   2       19.04       24.11      3.63 o 
   2  13   2        0.04        3.50      2.17 o 
  -1  14   2        0.62        0.51      2.82 o 
   0  14   2        5.34        7.44      2.47 o 
  -5   0   3       47.71       43.23      3.44 o 
  -3   0   3     1397.68     1490.75     12.04 o 
  -1   0   3     1319.51     1289.52      7.67 o 
   1   0   3      668.39      650.64      7.83 o 
   3   0   3      152.92      159.61      2.78 o 
   5   0   3        0.00        0.01      2.11 o 
  -6   1   3        0.71       -0.52      1.64 o 
  -5   1   3        0.67       -0.44      1.35 o 
  -4   1   3        9.27       10.23      0.96 o 
  -3   1   3       47.41       47.60      0.97 o 
  -2   1   3        3.09        2.51      0.43 o 
  -1   1   3      501.79      494.66      2.34 o 
   0   1   3      279.02      254.77      2.94 o 
   1   1   3       67.86       53.73      0.95 o 
   2   1   3        3.48        5.00      0.49 o 
   3   1   3       26.68       28.42      0.86 o 
   4   1   3       68.54       75.99      1.69 o 
   5   1   3      237.65      261.44      4.90 o 
   6   1   3        0.08       -0.57      1.78 o 
  -6   2   3        7.70        5.31      1.76 o 
  -5   2   3      102.36      105.45      5.30 o 
  -4   2   3      166.54      166.00      2.70 o 
  -3   2   3      274.35      298.91      2.45 o 
  -2   2   3      686.73      751.91      4.28 o 
  -1   2   3     3261.29     3198.11     18.09 o 
   0   2   3     1934.20     1878.12     11.98 o 
   1   2   3       85.21       86.98      0.96 o 
   2   2   3      212.55      241.03      1.89 o 
   3   2   3       42.69       41.22      1.02 o 
   4   2   3       30.53       31.43      1.59 o 
   5   2   3        9.88       11.92      1.41 o 
   6   2   3       19.43       18.67      3.62 o 
  -6   3   3        4.25        0.70      2.08 o 
  -5   3   3        0.88        1.22      1.18 o 
  -4   3   3       17.20       19.14      1.40 o 
  -3   3   3        4.13        6.27      0.65 o 
  -2   3   3      426.52      500.42      4.13 o 
  -1   3   3       72.25       67.50      2.57 o 
   0   3   3      158.83      159.84      2.41 o 
   1   3   3      490.95      512.85      6.12 o 
   2   3   3       29.29       24.97      0.87 o 
   3   3   3        2.03        2.15      0.55 o 
   4   3   3      104.83      102.87      2.43 o 
   5   3   3       23.04       22.89      1.63 o 
  -6   4   3       11.41       10.08      1.87 o 
  -5   4   3        3.53        2.27      1.39 o 
  -4   4   3        8.20        7.98      1.04 o 
  -3   4   3       14.74       16.19      1.11 o 
  -2   4   3       42.31       37.05      2.13 o 
  -1   4   3      272.10      264.51      5.45 o 
   0   4   3      938.93      928.56     10.80 o 
   1   4   3      473.29      498.64      3.22 o 
   2   4   3       21.05       24.17      0.75 o 
   3   4   3       15.52       15.80      1.12 o 
   4   4   3       22.65       21.38      1.48 o 
   5   4   3       21.39       17.83      2.15 o 
  -6   5   3        4.92        4.02      2.66 o 
  -5   5   3        1.36        1.78      1.44 o 
  -4   5   3        6.26        6.30      1.01 o 
  -3   5   3        1.72        3.68      1.44 o 
  -2   5   3       26.41       29.54      1.70 o 
  -1   5   3      514.63      548.68      4.92 o 
   0   5   3       25.13       26.89      1.16 o 
   1   5   3       14.71       11.25      1.72 o 
   2   5   3      498.54      511.86      3.12 o 
   3   5   3        1.41        0.76      1.71 o 
   4   5   3       38.83       38.70      1.79 o 
   5   5   3        1.23        1.98      1.22 o 
   6   5   3        0.56        3.55      2.36 o 
  -6   6   3        1.24        4.81      3.11 o 
  -5   6   3        1.10       -0.59      1.69 o 
  -4   6   3        6.11        7.55      1.80 o 
  -3   6   3       22.54       24.74      2.03 o 
  -2   6   3       13.61       10.94      1.48 o 
  -1   6   3       47.71       47.50      1.38 o 
   0   6   3       61.64       64.33      2.03 o 
   1   6   3      100.46      109.77      1.69 o 
   2   6   3        0.94        1.24      0.84 o 
   3   6   3      322.93      319.65      6.48 o 
   4   6   3       36.24       35.48      2.31 o 
   5   6   3        4.88        6.67      1.41 o 
  -5   7   3        6.32        9.39      1.60 o 
  -4   7   3        3.24        0.46      1.67 o 
  -3   7   3       25.11       24.86      2.13 o 
  -2   7   3       18.86       21.42      1.89 o 
  -1   7   3       53.87       54.18      2.07 o 
   0   7   3       31.76       28.85      1.33 o 
   1   7   3        2.70        2.04      0.80 o 
   2   7   3       81.97       80.56      2.88 o 
   3   7   3      191.91      179.08      4.08 o 
   4   7   3       27.79       30.90      2.32 o 
   5   7   3        3.84        1.33      1.79 o 
  -5   8   3        0.43        2.60      1.41 o 
  -4   8   3        1.48        1.68      1.86 o 
  -3   8   3        0.99        0.58      1.68 o 
  -2   8   3       18.25       19.67      2.07 o 
  -1   8   3       83.75       80.32      4.50 o 
   0   8   3      143.61      149.18      5.10 o 
   1   8   3        5.82        6.63      1.04 o 
   2   8   3       29.41       32.54      2.66 o 
   3   8   3      139.73      136.41      3.84 o 
   4   8   3      247.57      229.90      5.01 o 
   5   8   3        4.19        4.28      3.27 o 
  -5   9   3        0.47        1.12      2.46 o 
  -4   9   3       12.08       13.78      2.41 o 
  -3   9   3        3.66        2.97      1.86 o 
  -2   9   3       44.95       40.78      2.56 o 
  -1   9   3       22.28       23.08      2.13 o 
   0   9   3        1.47        0.07      1.02 o 
   1   9   3       42.02       41.54      1.94 o 
   2   9   3        0.76        0.17      1.68 o 
   3   9   3        1.23        0.76      2.39 o 
   4   9   3       15.52       14.25      2.23 o 
  -4  10   3        1.79        3.48      2.17 o 
  -3  10   3        3.10        4.83      2.66 o 
  -2  10   3       12.66       11.23      2.08 o 
  -1  10   3       51.79       51.73      2.88 o 
   0  10   3       16.79       17.76      1.85 o 
   1  10   3        3.60        4.79      1.36 o 
   2  10   3        5.06        6.12      1.93 o 
   3  10   3       14.93       16.62      2.42 o 
   4  10   3       21.51       19.16      2.56 o 
  -4  11   3       39.27       44.80      4.44 o 
  -3  11   3        0.00        0.77      2.03 o 
  -2  11   3       30.43       29.02      2.05 o 
  -1  11   3        0.12       -0.31      1.35 o 
   0  11   3       16.18       16.74      1.73 o 
   1  11   3        0.61        2.07      1.37 o 
   2  11   3        1.04        1.45      1.99 o 
   3  11   3        7.05        9.21      2.29 o 
   4  11   3        0.49        1.89      3.00 o 
  -3  12   3        0.60        3.81      2.26 o 
  -2  12   3        0.78        0.51      1.57 o 
  -1  12   3        2.97        4.38      2.22 o 
   0  12   3        3.49        2.55      1.80 o 
   1  12   3        6.92        7.86      1.57 o 
   2  12   3        5.73        8.02      2.21 o 
   3  12   3        5.29       11.82      2.49 o 
  -2  13   3        0.19       -0.45      2.15 o 
  -1  13   3        6.09        5.98      2.02 o 
   0  13   3        0.46        3.58      1.89 o 
   1  13   3        0.00        2.06      2.88 o 
   2  13   3       10.49       19.51      8.56 o 
  -1  14   3        9.37       13.07      3.23 o 
   0  14   3        6.18        4.67      2.89 o 
  -6   0   4       49.75       53.13      4.02 o 
  -4   0   4        2.35        2.11      1.13 o 
  -2   0   4      477.89      508.63      3.94 o 
   0   0   4      668.72      678.12      5.38 o 
   2   0   4      636.85      710.14      4.88 o 
   4   0   4        2.10        0.05      1.71 o 
   6   0   4      155.99      161.74      6.23 o 
  -6   1   4       36.81       39.31      2.57 o 
  -5   1   4       75.65       79.46      3.27 o 
  -4   1   4       12.34       13.09      0.89 o 
  -3   1   4       24.41       26.85      0.82 o 
  -2   1   4      264.20      273.46      1.85 o 
  -1   1   4      270.02      248.29      2.13 o 
   0   1   4     1062.72     1006.13      5.30 o 
   1   1   4      635.72      621.44      3.22 o 
   2   1   4      334.57      345.68      2.35 o 
   3   1   4       20.18       19.96      0.96 o 
   4   1   4        0.04        0.10      0.76 o 
   5   1   4       10.18        6.71      1.68 o 
   6   1   4        1.76       -0.67      2.22 o 
  -6   2   4        1.59       -0.37      1.64 o 
  -5   2   4       15.13       14.82      1.72 o 
  -4   2   4        0.37        0.16      0.72 o 
  -3   2   4       84.29       92.00      1.41 o 
  -2   2   4      352.59      392.71      2.51 o 
  -1   2   4      243.64      251.29      1.91 o 
   0   2   4       18.75       18.11      0.73 o 
   1   2   4      211.97      214.13      1.66 o 
   2   2   4      117.46      116.45      1.71 o 
   3   2   4       13.72       15.65      0.78 o 
   4   2   4        0.65        0.14      1.01 o 
   5   2   4       55.40       54.13      2.45 o 
  -6   3   4        0.28       -0.34      1.59 o 
  -5   3   4        0.01        0.73      1.16 o 
  -4   3   4       56.90       53.56      1.64 o 
  -3   3   4       22.22       22.60      0.88 o 
  -2   3   4      262.16      290.99      2.50 o 
  -1   3   4       59.18       47.54      1.39 o 
   0   3   4       16.53       15.89      0.94 o 
   1   3   4     1156.43     1221.81      7.52 o 
   2   3   4       30.96       38.28      1.00 o 
   3   3   4       30.18       28.08      1.07 o 
   4   3   4       37.35       35.77      2.13 o 
   5   3   4        1.88        1.70      1.18 o 
  -6   4   4        0.46        0.43      1.58 o 
  -5   4   4        6.31        5.20      1.27 o 
  -4   4   4       13.11       16.06      1.53 o 
  -3   4   4        8.06       12.45      1.05 o 
  -2   4   4      126.09      135.46      7.35 o 
  -1   4   4     1276.95     1301.83     35.70 o 
   0   4   4       70.91       65.08      1.39 o 
   1   4   4        6.87        5.25      0.60 o 
   2   4   4       27.76       26.19      0.93 o 
   3   4   4       49.28       48.16      1.40 o 
   4   4   4       21.51       22.81      1.48 o 
   5   4   4        6.64        8.27      1.37 o 
  -6   5   4        0.12       -0.92      1.56 o 
  -5   5   4        3.26        0.61      1.20 o 
  -4   5   4       10.41       12.61      1.13 o 
  -3   5   4       28.62       27.90      2.05 o 
  -2   5   4       31.93       33.64      1.89 o 
  -1   5   4      797.37      798.99     12.45 o 
   0   5   4      782.90      826.08      9.79 o 
   1   5   4       90.47      101.80      2.29 o 
   2   5   4        0.03       -0.65      0.69 o 
   3   5   4        4.32        5.73      1.06 o 
   4   5   4       13.00       13.50      1.33 o 
   5   5   4        0.51        0.16      1.17 o 
  -6   6   4        0.01        5.18      3.32 o 
  -5   6   4        5.06        5.54      2.26 o 
  -4   6   4       34.67       36.55      2.48 o 
  -3   6   4       58.13       52.34      2.55 o 
  -2   6   4        0.01        1.05      1.21 o 
  -1   6   4        6.79       10.66      1.02 o 
   0   6   4      964.07     1001.99     21.13 o 
   1   6   4        2.00        0.89      0.82 o 
   2   6   4       38.15       38.54      1.22 o 
   3   6   4      177.88      179.95      3.86 o 
   4   6   4        0.13        0.15      1.46 o 
   5   6   4        3.21        4.71      1.32 o 
  -5   7   4        0.01        1.37      1.35 o 
  -4   7   4        7.84        7.20      2.27 o 
  -3   7   4        0.27       -0.04      1.62 o 
  -2   7   4       20.93       22.01      2.79 o 
  -1   7   4      115.01      118.64      2.05 o 
   0   7   4       52.20       42.73      1.53 o 
   1   7   4        0.08        0.16      0.75 o 
   2   7   4        2.29        1.88      1.50 o 
   3   7   4       41.28       42.97      3.81 o 
   4   7   4       35.68       35.70      3.79 o 
   5   7   4        0.87        1.99      2.05 o 
  -5   8   4       11.05       10.58      1.70 o 
  -4   8   4       15.98       17.20      2.27 o 
  -3   8   4        0.02       -0.29      1.73 o 
  -2   8   4        0.33       -0.68      1.52 o 
  -1   8   4       27.20       24.66      1.98 o 
   0   8   4      183.22      177.08      4.19 o 
   1   8   4      169.68      172.87      2.47 o 
   2   8   4       18.46       21.27      2.06 o 
   3   8   4       10.60        9.74      1.93 o 
   4   8   4       55.02       55.29      4.53 o 
  -5   9   4        2.25        0.76      2.58 o 
  -4   9   4        8.48       10.37      2.24 o 
  -3   9   4        5.03        4.57      2.72 o 
  -2   9   4        7.17        7.24      3.24 o 
  -1   9   4        5.94        7.63      1.82 o 
   0   9   4       43.15       45.16      1.88 o 
   1   9   4        6.38        6.07      1.13 o 
   2   9   4       38.03       42.44      2.56 o 
   3   9   4        1.10       -0.17      1.81 o 
   4   9   4       21.19       22.91      2.47 o 
  -4  10   4        2.77        3.39      2.18 o 
  -3  10   4       11.31       10.66      2.93 o 
  -2  10   4        4.19        3.39      1.87 o 
  -1  10   4       81.47       81.63      5.84 o 
   0  10   4        4.23        2.17      1.32 o 
   1  10   4        2.19        0.22      1.22 o 
   2  10   4       19.61       18.90      2.21 o 
   3  10   4        3.30        1.89      3.44 o 
   4  10   4       17.21       19.29      2.83 o 
  -3  11   4        0.21        1.41      2.69 o 
  -2  11   4        1.70        3.46      1.99 o 
  -1  11   4       14.42       13.02      1.70 o 
   0  11   4        0.25        1.01      1.39 o 
   1  11   4        0.38        1.42      1.46 o 
   2  11   4        0.93        0.71      1.83 o 
   3  11   4        0.20        1.49      2.06 o 
   4  11   4       34.18       34.80      4.25 o 
  -3  12   4       20.93       28.37      2.89 o 
  -2  12   4        5.00        4.36      1.69 o 
  -1  12   4        5.87        5.24      1.64 o 
   0  12   4        1.43        1.80      1.72 o 
   1  12   4        3.60        5.34      1.86 o 
   2  12   4        3.65        0.02      1.93 o 
   3  12   4       22.40       24.85      2.79 o 
  -2  13   4        0.07       -0.07      1.71 o 
  -1  13   4        1.82        0.54      1.65 o 
   0  13   4        1.47        2.08      1.90 o 
   1  13   4        0.98        2.68      2.75 o 
   2  13   4        2.11       -0.02      2.75 o 
  -1  14   4        0.01       -1.95      2.66 o 
   0  14   4        0.76        3.03      2.78 o 
  -5   0   5       22.05       25.78      2.72 o 
  -3   0   5        6.88        9.54      0.90 o 
  -1   0   5       20.79       17.68      0.63 o 
   1   0   5      167.01      157.46      2.06 o 
   3   0   5      617.68      677.88      6.71 o 
   5   0   5        9.70       11.08      2.62 o 
  -6   1   5       17.94       16.88      2.03 o 
  -5   1   5       12.57       13.05      1.64 o 
  -4   1   5       18.97       19.08      0.99 o 
  -3   1   5       28.76       29.21      0.86 o 
  -2   1   5      243.92      254.48      1.96 o 
  -1   1   5       45.49       41.09      0.67 o 
   0   1   5        8.08        7.84      0.47 o 
   1   1   5        2.19        2.20      0.35 o 
   2   1   5      102.67      112.84      1.52 o 
   3   1   5      138.04      140.08      1.94 o 
   4   1   5       28.86       28.18      1.25 o 
   5   1   5       17.22       16.87      1.97 o 
  -6   2   5        9.19        9.04      1.80 o 
  -5   2   5        0.33        0.11      1.37 o 
  -4   2   5       12.06       10.65      1.53 o 
  -3   2   5        5.74        5.71      0.67 o 
  -2   2   5      338.96      350.20      2.17 o 
  -1   2   5      154.80      149.31      2.18 o 
   0   2   5       56.41       53.76      1.05 o 
   1   2   5      218.69      227.67      2.22 o 
   2   2   5      865.59      940.56      5.66 o 
   3   2   5      126.94      131.50      1.89 o 
   4   2   5       30.49       32.65      1.61 o 
   5   2   5        0.09        0.03      1.14 o 
  -6   3   5        9.37       11.29      1.87 o 
  -5   3   5       29.15       27.58      2.15 o 
  -4   3   5       13.33       14.59      0.99 o 
  -3   3   5        1.15        2.01      0.62 o 
  -2   3   5      116.26      113.63      1.21 o 
  -1   3   5      464.71      468.36      3.60 o 
   0   3   5       44.74       43.74      0.98 o 
   1   3   5      216.27      219.95      3.44 o 
   2   3   5       14.94       17.65      0.78 o 
   3   3   5        1.16        0.31      0.59 o 
   4   3   5       17.90       17.64      1.58 o 
   5   3   5        0.68        0.92      1.17 o 
  -6   4   5        3.42       -0.28      1.59 o 
  -5   4   5       48.81       48.05      1.86 o 
  -4   4   5        6.83        5.85      1.00 o 
  -3   4   5        4.49        4.06      0.90 o 
  -2   4   5      115.86      114.64      3.63 o 
  -1   4   5      379.55      380.51      5.78 o 
   0   4   5      124.27      125.30      1.61 o 
   1   4   5      319.18      352.43      4.32 o 
   2   4   5       42.59       44.57      1.11 o 
   3   4   5       22.75       21.72      1.37 o 
   4   4   5        3.89        3.49      1.13 o 
   5   4   5        4.50        1.37      1.22 o 
  -6   5   5        0.26        0.31      1.59 o 
  -5   5   5        3.88        4.47      1.12 o 
  -4   5   5        0.00        0.99      0.89 o 
  -3   5   5       77.12       78.75      3.92 o 
  -2   5   5        6.38        3.85      1.23 o 
  -1   5   5        1.71        0.42      0.56 o 
   0   5   5        9.86       10.63      0.88 o 
   1   5   5      111.40      111.24      1.54 o 
   2   5   5       68.27       71.32      1.81 o 
   3   5   5       13.29       12.00      1.64 o 
   4   5   5       14.18       12.35      1.32 o 
   5   5   5        7.93        6.23      1.35 o 
  -5   6   5        0.43        1.64      1.35 o 
  -4   6   5      105.64       93.36      2.89 o 
  -3   6   5        0.62       -0.31      2.52 o 
  -2   6   5       23.16       28.28      1.92 o 
  -1   6   5        4.51        3.63      0.77 o 
   0   6   5      771.99      802.05      6.01 o 
   1   6   5        0.08        0.82      0.74 o 
   2   6   5        6.69        6.87      0.84 o 
   3   6   5        2.72        3.57      1.58 o 
   4   6   5       44.09       35.78      2.29 o 
   5   6   5        0.57        1.84      1.25 o 
  -5   7   5       15.18       12.04      1.65 o 
  -4   7   5       33.68       36.06      2.58 o 
  -3   7   5       85.61       78.89      3.12 o 
  -2   7   5        0.95        2.09      1.48 o 
  -1   7   5      371.06      378.55      3.75 o 
   0   7   5       56.44       54.88      1.69 o 
   1   7   5       46.72       44.80      1.99 o 
   2   7   5        3.94        3.47      1.51 o 
   3   7   5       93.08      105.40      4.72 o 
   4   7   5        0.01        0.41      1.45 o 
   5   7   5        5.31        6.05      1.86 o 
  -5   8   5        0.11        0.94      1.45 o 
  -4   8   5       13.59       11.58      4.11 o 
  -3   8   5       19.40       15.47      2.14 o 
  -2   8   5        7.34        4.70      1.67 o 
  -1   8   5        7.22        6.97      1.64 o 
   0   8   5       17.37       17.36      1.34 o 
   1   8   5        8.58       10.24      1.10 o 
   2   8   5        0.01        0.01      1.51 o 
   3   8   5        7.10        7.09      2.52 o 
   4   8   5        2.88        7.65      2.85 o 
  -5   9   5        1.41        4.31      2.77 o 
  -4   9   5       18.58       20.25      2.53 o 
  -3   9   5        1.67        2.27      1.86 o 
  -2   9   5        3.84        2.96      1.78 o 
  -1   9   5       28.12       26.67      2.21 o 
   0   9   5       81.42       80.01      2.24 o 
   1   9   5       97.39       94.54      2.08 o 
   2   9   5        0.11        0.61      1.60 o 
   3   9   5       35.53       48.03      2.86 o 
   4   9   5        6.81       17.16      3.30 o 
  -4  10   5        0.06        1.11      2.04 o 
  -3  10   5        1.85        1.86      1.94 o 
  -2  10   5       14.97       16.76      2.21 o 
  -1  10   5       22.76       20.15      2.18 o 
   0  10   5        5.85        3.92      1.69 o 
   1  10   5       14.35       14.27      1.50 o 
   2  10   5        1.82        2.37      2.11 o 
   3  10   5        2.61        4.21      2.32 o 
  -3  11   5        3.10        6.57      2.23 o 
  -2  11   5       15.01       17.43      2.44 o 
  -1  11   5        0.05        0.89      2.63 o 
   0  11   5        4.86        4.40      1.49 o 
   1  11   5       30.49       27.85      2.25 o 
   2  11   5       90.96      100.09      3.68 o 
   3  11   5        0.06        1.90      2.11 o 
  -3  12   5        0.35        4.89      2.24 o 
  -2  12   5        2.99        1.49      2.07 o 
  -1  12   5        3.72        4.07      1.60 o 
   0  12   5        4.41        2.83      1.77 o 
   1  12   5        1.23        0.50      2.54 o 
   2  12   5       22.29       23.27      2.58 o 
  -2  13   5       11.05       10.72      2.56 o 
  -1  13   5        2.67        4.76      1.75 o 
   0  13   5        0.26       -1.72      1.78 o 
   1  13   5       18.45       11.74      3.30 o 
   2  13   5        6.40        6.44      3.00 o 
   0  14   5        0.43        1.86      2.63 o 
  -6   0   6        2.94        0.87      2.24 o 
  -4   0   6        4.01        3.83      1.23 o 
  -2   0   6      158.79      168.30      2.04 o 
   0   0   6       55.64       53.34      1.33 o 
   2   0   6        0.31       -0.84      0.94 o 
   4   0   6       14.24       11.79      1.45 o 
  -6   1   6       13.81        9.18      1.84 o 
  -5   1   6        4.16        3.44      1.36 o 
  -4   1   6       27.13       28.90      1.31 o 
  -3   1   6       98.63      102.91      1.35 o 
  -2   1   6       29.78       29.03      0.77 o 
  -1   1   6      201.89      203.43      1.42 o 
   0   1   6      513.19      507.85      4.25 o 
   1   1   6        0.90        1.10      0.40 o 
   2   1   6      518.27      547.90      3.82 o 
   3   1   6       20.52       18.50      0.98 o 
   4   1   6       12.11       13.30      1.07 o 
   5   1   6        2.78        0.44      1.55 o 
  -6   2   6       31.30       26.19      2.25 o 
  -5   2   6        1.12        1.10      1.33 o 
  -4   2   6        5.83        6.18      0.88 o 
  -3   2   6        6.51        9.52      0.82 o 
  -2   2   6       14.41       15.92      0.57 o 
  -1   2   6      117.71      126.43      2.55 o 
   0   2   6       74.39       77.46      1.63 o 
   1   2   6       18.39       17.24      0.67 o 
   2   2   6       14.55       16.49      0.78 o 
   3   2   6       18.42       21.31      1.02 o 
   4   2   6       10.43       14.85      2.33 o 
   5   2   6        0.84       -0.18      1.58 o 
  -6   3   6        0.11       -1.45      1.45 o 
  -5   3   6       58.98       58.98      2.17 o 
  -4   3   6       10.65        9.22      0.93 o 
  -3   3   6        5.17        7.05      0.74 o 
  -2   3   6      619.79      620.75      3.50 o 
  -1   3   6      121.65      115.38      1.66 o 
   0   3   6      124.29      126.93      1.54 o 
   1   3   6      194.85      202.97      2.43 o 
   2   3   6       78.69       85.56      1.59 o 
   3   3   6       33.46       32.89      1.31 o 
   4   3   6      101.34       98.31      2.37 o 
   5   3   6        2.20        3.17      1.62 o 
  -6   4   6        0.04       -1.02      1.52 o 
  -5   4   6       22.04       23.08      1.42 o 
  -4   4   6        1.33        1.78      0.84 o 
  -3   4   6       77.59       74.69      2.03 o 
  -2   4   6      473.00      480.19     15.95 o 
  -1   4   6      207.45      198.88      3.75 o 
   0   4   6       82.39       75.28      1.54 o 
   1   4   6       43.01       41.46      1.57 o 
   2   4   6       85.76       79.83      1.71 o 
   3   4   6       20.56       20.26      1.37 o 
   4   4   6       50.96       47.21      1.89 o 
   5   4   6       20.16       16.55      1.56 o 
  -6   5   6        0.18        0.43      1.60 o 
  -5   5   6        2.66        2.57      1.11 o 
  -4   5   6       92.06       78.67      3.19 o 
  -3   5   6       56.25       52.25      3.99 o 
  -2   5   6       11.51       16.57      1.55 o 
  -1   5   6       14.83       13.98      0.84 o 
   0   5   6       23.92       20.97      1.02 o 
   1   5   6        0.32        0.58      0.83 o 
   2   5   6       84.14       84.75      5.31 o 
   3   5   6       40.92       44.17      1.66 o 
   4   5   6        7.60        7.33      1.21 o 
   5   5   6       10.63       12.14      1.52 o 
  -5   6   6       11.74       10.86      1.58 o 
  -4   6   6       36.15       31.98      1.83 o 
  -3   6   6       79.45       77.55      2.99 o 
  -2   6   6        0.87        0.32      1.29 o 
  -1   6   6      372.45      339.71     17.33 o 
   0   6   6       55.20       55.63      2.03 o 
   1   6   6        0.00       -0.02      0.67 o 
   2   6   6        0.22       -0.48      0.81 o 
   3   6   6      117.87      120.00      5.00 o 
   4   6   6        1.84        2.47      1.49 o 
   5   6   6        4.63        1.39      1.78 o 
  -5   7   6        0.08        0.27      1.38 o 
  -4   7   6        1.36       -1.67      1.67 o 
  -3   7   6       31.22       20.39      2.19 o 
  -2   7   6        2.83        2.05      1.51 o 
  -1   7   6       23.91       22.02      1.77 o 
   0   7   6        0.00       -0.50      0.84 o 
   1   7   6        1.71        1.12      0.93 o 
   2   7   6       48.08       46.72      3.49 o 
   3   7   6        6.97        9.60      2.10 o 
   4   7   6        5.53        6.51      1.68 o 
   5   7   6        5.96       11.64      2.69 o 
  -5   8   6       27.46       26.36      2.83 o 
  -4   8   6       39.58       33.97      5.24 o 
  -3   8   6        3.61        4.48      1.84 o 
  -2   8   6       12.57       20.66      4.01 o 
  -1   8   6       45.98       39.35      2.34 o 
   0   8   6       58.48       58.97      2.28 o 
   1   8   6      111.12      109.67      2.34 o 
   2   8   6        2.70        1.87      1.54 o 
   3   8   6       20.16       17.86      2.11 o 
   4   8   6        1.61        3.73      2.58 o 
  -4   9   6       15.99       17.48      3.14 o 
  -3   9   6        1.60       -0.69      1.76 o 
  -2   9   6       40.09       37.37      2.56 o 
  -1   9   6       14.64       16.95      2.03 o 
   0   9   6       25.04       23.80      1.56 o 
   1   9   6       15.39       14.95      1.51 o 
   2   9   6        9.97       10.29      1.90 o 
   3   9   6        9.22       14.99      2.44 o 
   4   9   6       12.70       13.85      3.19 o 
  -4  10   6        1.58        1.50      2.02 o 
  -3  10   6       15.58       16.35      2.40 o 
  -2  10   6       33.84       29.70      2.50 o 
  -1  10   6       39.33       41.15      2.66 o 
   0  10   6       27.34       28.28      3.04 o 
   1  10   6      129.50      120.12      4.47 o 
   2  10   6       65.20       61.46      3.23 o 
   3  10   6       33.13       41.09      3.53 o 
  -3  11   6        0.00        0.92      2.14 o 
  -2  11   6        6.77        6.89      2.13 o 
  -1  11   6        4.42        4.94      2.25 o 
   0  11   6        2.94        2.26      1.42 o 
   1  11   6        0.04       -0.64      2.42 o 
   2  11   6        2.97        4.26      1.95 o 
   3  11   6        2.09        1.60      1.99 o 
  -2  12   6        7.12        5.22      2.20 o 
  -1  12   6       18.78       18.72      2.95 o 
   0  12   6        2.78        2.61      1.74 o 
   1  12   6        0.48        1.50      2.63 o 
   2  12   6        1.57        1.39      1.89 o 
  -2  13   6        0.00       -0.79      2.50 o 
  -1  13   6        4.48        2.69      1.70 o 
   0  13   6        0.19        1.05      2.57 o 
   1  13   6        1.39        3.47      2.94 o 
   2  13   6        0.17        2.16      2.63 o 
   0  14   6        0.28        2.33      2.60 o 
  -5   0   7        4.41       -0.38      1.91 o 
  -3   0   7       46.54       47.77      1.54 o 
  -1   0   7     1296.60     1417.76     10.87 o 
   1   0   7      115.01      110.06      1.48 o 
   3   0   7      116.26      130.38      2.80 o 
   5   0   7        0.00        0.11      2.24 o 
  -6   1   7       15.89       15.91      1.96 o 
  -5   1   7        0.01       -0.45      1.34 o 
  -4   1   7        9.23       10.65      0.93 o 
  -3   1   7        6.88        5.64      0.63 o 
  -2   1   7       68.96       67.43      0.89 o 
  -1   1   7      573.55      615.23      3.14 o 
   0   1   7       19.14       20.34      0.76 o 
   1   1   7       44.65       45.41      0.84 o 
   2   1   7        7.87        6.59      0.65 o 
   3   1   7        0.23       -0.04      0.71 o 
   4   1   7        6.63        3.40      0.90 o 
   5   1   7        2.68        1.86      1.20 o 
  -6   2   7        2.52        2.34      1.64 o 
  -5   2   7        0.44        1.00      1.11 o 
  -4   2   7        0.17       -0.50      0.77 o 
  -3   2   7        1.54        1.92      0.65 o 
  -2   2   7        0.39       -0.07      0.36 o 
  -1   2   7      526.89      538.13      6.65 o 
   0   2   7      642.58      632.82      4.61 o 
   1   2   7       74.58       82.18      1.14 o 
   2   2   7       10.12        9.96      0.71 o 
   3   2   7       94.57       94.82      1.75 o 
   4   2   7       55.27       50.50      1.93 o 
   5   2   7        3.58        2.96      1.24 o 
  -6   3   7        7.79        7.51      1.84 o 
  -5   3   7       75.89       83.45      2.33 o 
  -4   3   7        2.51        4.13      0.87 o 
  -3   3   7       22.85       24.96      0.98 o 
  -2   3   7       52.66       61.86      1.23 o 
  -1   3   7       48.01       59.25      1.19 o 
   0   3   7       34.13       37.05      1.12 o 
   1   3   7       32.68       26.16      1.03 o 
   2   3   7        8.24        9.04      0.71 o 
   3   3   7       51.43       45.24      2.00 o 
   4   3   7       16.06       14.05      1.33 o 
   5   3   7        1.49        3.31      1.62 o 
  -6   4   7       20.81       14.81      1.99 o 
  -5   4   7        0.06        0.66      1.03 o 
  -4   4   7       15.50       13.10      1.00 o 
  -3   4   7       10.24       12.39      1.31 o 
  -2   4   7       29.30       31.25      1.49 o 
  -1   4   7        1.41        2.81      0.65 o 
   0   4   7        7.93        5.86      0.66 o 
   1   4   7      214.41      210.26      4.96 o 
   2   4   7        0.00        0.23      0.93 o 
   3   4   7       11.26       10.33      0.93 o 
   4   4   7        8.71        6.61      1.22 o 
   5   4   7       18.93       19.55      1.66 o 
  -6   5   7       11.17       14.82      2.18 o 
  -5   5   7        0.00       -1.26      1.26 o 
  -4   5   7        3.76        4.90      1.29 o 
  -3   5   7       82.20       80.68      3.03 o 
  -2   5   7      135.53      134.90      6.02 o 
  -1   5   7       72.63       67.30      2.23 o 
   0   5   7       63.61       59.62      1.34 o 
   1   5   7       17.38       19.17      1.18 o 
   2   5   7        2.20        2.32      1.15 o 
   3   5   7        7.79        8.23      1.45 o 
   4   5   7        5.94        5.07      1.19 o 
   5   5   7       14.25       12.43      1.50 o 
  -5   6   7        0.90        0.83      1.31 o 
  -4   6   7        5.63        3.34      1.27 o 
  -3   6   7       37.81       31.86      2.34 o 
  -2   6   7       91.54       92.19      2.98 o 
  -1   6   7        6.97        5.56      0.81 o 
   0   6   7        2.42        2.49      0.81 o 
   1   6   7        5.67        4.38      0.80 o 
   2   6   7      158.16      161.14      2.51 o 
   3   6   7        4.88        7.53      2.39 o 
   4   6   7        0.09       -0.93      1.40 o 
   5   6   7        0.64        1.56      2.02 o 
  -5   7   7       11.77       14.49      2.09 o 
  -4   7   7        6.09        7.62      2.04 o 
  -3   7   7       21.61       21.49      2.18 o 
  -2   7   7        6.95        5.53      1.88 o 
  -1   7   7      244.45      238.73      4.26 o 
   0   7   7       23.84       27.04      1.37 o 
   1   7   7       21.95       23.99      1.44 o 
   2   7   7        5.06        2.92      1.08 o 
   3   7   7       32.45       32.74      2.31 o 
   4   7   7        5.18        4.19      1.58 o 
  -5   8   7        0.16        2.91      1.53 o 
  -4   8   7        6.33        2.81      1.94 o 
  -3   8   7       54.97       39.58      2.70 o 
  -2   8   7      118.80      116.32      3.59 o 
  -1   8   7        3.74        2.44      1.63 o 
   0   8   7        0.00        1.31      1.05 o 
   1   8   7       12.18       13.16      1.30 o 
   2   8   7       57.10       58.87      2.76 o 
   3   8   7        4.05        3.34      1.75 o 
   4   8   7        3.48        4.75      3.03 o 
  -4   9   7        5.85        7.99      2.25 o 
  -3   9   7        4.02        4.95      1.96 o 
  -2   9   7       78.22       73.09      3.80 o 
  -1   9   7       28.38       27.33      2.27 o 
   0   9   7        1.90        2.68      1.16 o 
   1   9   7        0.79        0.31      1.51 o 
   2   9   7       52.50       45.86      2.60 o 
   3   9   7        2.11        3.19      1.82 o 
   4   9   7        5.65        5.08      2.85 o 
  -4  10   7        3.38        3.33      2.12 o 
  -3  10   7        2.07        1.75      1.99 o 
  -2  10   7        0.06        3.33      2.66 o 
  -1  10   7       27.38       23.51      2.30 o 
   0  10   7        1.53        2.30      2.74 o 
   1  10   7       16.34       14.72      1.90 o 
   2  10   7        1.45        4.36      1.77 o 
   3  10   7       13.41       15.89      2.37 o 
  -3  11   7        4.27        5.49      4.11 o 
  -2  11   7        0.25       -0.24      2.04 o 
  -1  11   7        0.61        0.85      1.82 o 
   0  11   7       56.02       52.92      2.85 o 
   1  11   7        9.63       11.29      2.19 o 
   2  11   7       17.41       15.46      2.54 o 
   3  11   7        0.05       -0.26      1.93 o 
  -2  12   7        3.46        4.05      2.34 o 
  -1  12   7        2.90        2.70      2.01 o 
   0  12   7       45.93       42.38      3.02 o 
   1  12   7        0.82        0.37      2.73 o 
   2  12   7        1.17        3.84      3.29 o 
  -1  13   7        0.00       -0.81      1.97 o 
   0  13   7       14.21       11.41      2.13 o 
   2  13   7        8.34       10.81      2.99 o 
  -4   0   8      245.79      262.27      5.47 o 
  -2   0   8       28.70       31.76      1.13 o 
   0   0   8     1238.82     1402.99     13.02 o 
   2   0   8       16.89       14.51      1.13 o 
   4   0   8        9.07        7.26      1.41 o 
  -5   1   8        1.25        1.43      1.14 o 
  -4   1   8        0.10       -0.56      0.85 o 
  -3   1   8       28.40       29.67      0.95 o 
  -2   1   8        0.25        1.24      0.40 o 
  -1   1   8       13.42       13.29      0.72 o 
   0   1   8      834.06      940.08      5.57 o 
   1   1   8       55.19       54.66      1.14 o 
   2   1   8        2.35        2.88      0.63 o 
   3   1   8       42.08       38.23      1.40 o 
   4   1   8        2.74        2.25      0.91 o 
   5   1   8        1.88        3.44      1.27 o 
  -5   2   8       54.84       51.92      2.02 o 
  -4   2   8       74.94       75.63      1.63 o 
  -3   2   8       38.87       40.69      1.27 o 
  -2   2   8      119.24      129.11      1.32 o 
  -1   2   8      179.03      203.97      2.05 o 
   0   2   8        7.88        8.54      0.67 o 
   1   2   8      108.78       97.51      1.13 o 
   2   2   8        5.08        4.36      0.65 o 
   3   2   8        9.80        9.29      1.18 o 
   4   2   8       16.11       12.52      1.09 o 
   5   2   8        3.35        1.32      1.18 o 
  -5   3   8       37.03       35.99      2.17 o 
  -4   3   8        2.18        2.85      1.05 o 
  -3   3   8       23.82       22.28      0.99 o 
  -2   3   8       19.24       15.63      1.08 o 
  -1   3   8       75.96       66.88      1.18 o 
   0   3   8       32.37       34.70      1.69 o 
   1   3   8      666.69      691.42      5.19 o 
   2   3   8        0.35        0.05      0.59 o 
   3   3   8        0.51        1.09      0.79 o 
   4   3   8        3.54        3.53      1.12 o 
   5   3   8        2.75        3.67      1.27 o 
  -5   4   8       46.16       46.35      1.79 o 
  -4   4   8        0.57       -0.72      0.78 o 
  -3   4   8        1.22       -0.23      1.30 o 
  -2   4   8        8.77        9.30      0.98 o 
  -1   4   8      100.04       90.28      1.69 o 
   0   4   8       18.63       16.26      0.88 o 
   1   4   8       48.84       47.95      1.87 o 
   2   4   8        0.46        1.04      1.05 o 
   3   4   8       57.81       53.67      1.49 o 
   4   4   8       34.13       37.54      3.29 o 
   5   4   8        0.02       -0.22      1.88 o 
  -5   5   8       25.89       25.82      1.89 o 
  -4   5   8       11.48        9.65      1.40 o 
  -3   5   8        0.74       -0.41      1.51 o 
  -2   5   8      170.32      166.27      3.58 o 
  -1   5   8       83.24       76.47      4.42 o 
   0   5   8        1.76        1.02      0.67 o 
   1   5   8       34.85       36.23      1.76 o 
   2   5   8      244.52      259.49      9.51 o 
   3   5   8       66.94       57.02      2.94 o 
   4   5   8        1.26        1.60      1.07 o 
   5   5   8       16.41       17.99      1.76 o 
  -5   6   8       16.07       18.10      1.80 o 
  -4   6   8        0.29        3.54      1.29 o 
  -3   6   8        1.59        1.63      2.19 o 
  -2   6   8        0.31        1.89      1.45 o 
  -1   6   8       21.80       19.53      1.11 o 
   0   6   8        0.04       -0.28      1.08 o 
   1   6   8       15.13       15.51      1.01 o 
   2   6   8      126.97      121.92      2.34 o 
   3   6   8       12.05        9.81      1.71 o 
   4   6   8        4.20        3.47      1.51 o 
   5   6   8       16.17       13.30      2.79 o 
  -5   7   8        2.96        6.30      2.43 o 
  -4   7   8       19.66       17.61      2.32 o 
  -3   7   8       37.54       35.93      2.90 o 
  -2   7   8      126.61      124.22      3.49 o 
  -1   7   8       44.24       48.71      2.46 o 
   0   7   8       34.30       33.28      1.69 o 
   1   7   8        1.09        0.72      0.99 o 
   2   7   8       19.08       20.94      1.44 o 
   3   7   8       15.93       17.16      2.28 o 
   4   7   8        0.85       -0.07      1.43 o 
  -5   8   8       19.53       24.30      3.57 o 
  -4   8   8        4.88        8.49      2.20 o 
  -3   8   8        5.62        3.39      1.89 o 
  -2   8   8       13.66       13.33      2.04 o 
  -1   8   8       10.09        7.84      1.76 o 
   0   8   8        6.21        5.27      1.14 o 
   1   8   8       91.79       82.47      8.12 o 
   2   8   8       75.75       67.16      2.87 o 
   3   8   8        1.11        0.68      1.66 o 
   4   8   8        0.03        1.63      1.49 o 
  -4   9   8        3.74        7.37      2.23 o 
  -3   9   8        0.19       -1.48      1.73 o 
  -2   9   8        9.43        4.95      1.91 o 
  -1   9   8       16.63       13.25      1.99 o 
   0   9   8       12.41       15.59      2.75 o 
   1   9   8        6.06        4.41      2.29 o 
   2   9   8       32.35       34.46      2.42 o 
   3   9   8        1.27        1.51      2.05 o 
   4   9   8        0.11        2.86      2.06 o 
  -3  10   8        8.13        8.91      4.27 o 
  -2  10   8        9.08        9.44      5.30 o 
  -1  10   8        0.01        1.69      1.83 o 
   0  10   8       14.82       15.91      2.34 o 
   1  10   8        8.18        8.26      2.23 o 
   2  10   8        0.04        2.09      1.78 o 
   3  10   8        7.37        6.44      2.09 o 
  -3  11   8        5.50        5.57      5.03 o 
  -2  11   8       63.49       64.95      3.49 o 
  -1  11   8        2.52        2.31      2.16 o 
   0  11   8        0.83        0.11      1.83 o 
   1  11   8       14.38        9.19      1.86 o 
   2  11   8        0.85        0.40      1.82 o 
   3  11   8        6.88        3.28      3.71 o 
  -2  12   8        2.03        0.16      2.84 o 
  -1  12   8       38.16       40.25      5.71 o 
   0  12   8        0.06       -0.82      1.63 o 
   1  12   8        2.53        0.80      2.71 o 
   2  12   8        2.95        6.68      3.50 o 
  -1  13   8       23.27       25.47      4.28 o 
  -5   0   9        2.20        2.05      2.18 o 
  -3   0   9        0.10       -0.86      0.86 o 
  -1   0   9      253.57      288.06      3.65 o 
   1   0   9       59.33       50.93      1.21 o 
   3   0   9        9.17        5.93      2.60 o 
   5   0   9       40.28       44.56      3.72 o 
  -5   1   9       40.38       46.76      2.57 o 
  -4   1   9       52.11       54.33      4.26 o 
  -3   1   9      697.29      718.89      5.25 o 
  -2   1   9      248.62      226.45      4.14 o 
  -1   1   9      278.85      318.50      2.76 o 
   0   1   9       66.91       60.31      1.25 o 
   1   1   9        8.41        5.24      0.48 o 
   2   1   9        6.73        5.52      0.72 o 
   3   1   9       24.50       25.67      1.18 o 
   4   1   9        0.01        0.81      0.88 o 
   5   1   9        7.00        8.79      2.65 o 
  -5   2   9        6.52        5.80      2.38 o 
  -4   2   9       79.41       78.98      2.35 o 
  -3   2   9        0.05       -0.64      0.64 o 
  -2   2   9       24.29       23.21      0.75 o 
  -1   2   9       46.98       42.02      1.06 o 
   0   2   9      148.91      158.43      2.31 o 
   1   2   9      103.90      101.99      2.13 o 
   2   2   9       25.78       23.64      0.98 o 
   3   2   9       82.31       84.27      1.74 o 
   4   2   9       21.84       19.75      1.25 o 
   5   2   9        6.58        5.74      1.36 o 
  -5   3   9       41.31       48.44      3.84 o 
  -4   3   9       41.98       43.12      1.98 o 
  -3   3   9        0.14       -0.82      0.86 o 
  -2   3   9      139.60      142.91      1.92 o 
  -1   3   9        0.03       -0.53      0.53 o 
   0   3   9       81.97       79.52      2.73 o 
   1   3   9       89.90       85.52      4.41 o 
   2   3   9       78.91       75.73      1.44 o 
   3   3   9        2.69        2.31      0.83 o 
   4   3   9       12.32       10.10      1.25 o 
   5   3   9        1.57        0.16      1.44 o 
  -5   4   9       75.48       73.01      3.29 o 
  -4   4   9        3.64        5.19      1.55 o 
  -3   4   9       55.00       57.60      2.33 o 
  -2   4   9        2.00        1.21      1.12 o 
  -1   4   9        4.58        5.91      0.79 o 
   0   4   9       24.39       25.65      1.04 o 
   1   4   9      150.86      155.87      4.92 o 
   2   4   9      273.91      275.48      4.13 o 
   3   4   9        0.20        0.41      0.78 o 
   4   4   9        0.26       -0.62      1.02 o 
   5   4   9        1.32        3.44      1.50 o 
  -5   5   9       25.72       30.10      2.64 o 
  -4   5   9        0.63        1.06      1.68 o 
  -3   5   9        4.97        1.67      1.60 o 
  -2   5   9        2.15        1.66      1.40 o 
  -1   5   9       20.65       21.98      1.14 o 
   0   5   9        3.05        3.90      0.78 o 
   1   5   9       22.14       20.00      1.12 o 
   2   5   9        1.02        1.55      1.25 o 
   3   5   9       35.86       28.69      1.90 o 
   4   5   9       13.35       10.65      1.93 o 
   5   5   9        8.97        7.78      1.77 o 
  -5   6   9        2.55        2.47      1.96 o 
  -4   6   9        0.22       -1.21      1.66 o 
  -3   6   9        1.20        0.57      1.57 o 
  -2   6   9      131.16      132.78     10.00 o 
  -1   6   9       43.37       39.99      1.86 o 
   0   6   9        8.90        6.56      1.01 o 
   1   6   9       17.27       18.15      1.55 o 
   2   6   9       18.20       16.86      2.09 o 
   3   6   9       36.56       33.99      3.98 o 
   4   6   9        1.00       -0.90      1.37 o 
  -5   7   9       17.94       29.72      5.03 o 
  -4   7   9        1.50        1.67      1.99 o 
  -3   7   9       15.35       14.01      3.24 o 
  -2   7   9        0.28        1.24      2.49 o 
  -1   7   9       44.25       43.94      2.44 o 
   0   7   9        7.76        9.18      1.15 o 
   1   7   9        8.26       11.04      1.33 o 
   2   7   9       17.68       14.41      1.34 o 
   3   7   9       37.86       31.96      3.17 o 
   4   7   9        0.00       -0.54      1.42 o 
  -4   8   9        3.11        1.80      1.95 o 
  -3   8   9        1.05       -0.20      2.60 o 
  -2   8   9      168.04      174.30      4.33 o 
  -1   8   9       79.62       80.69      5.09 o 
   0   8   9        7.39        6.77      1.41 o 
   1   8   9       23.20       20.72      1.85 o 
   2   8   9       29.52       35.01      2.37 o 
   3   8   9       17.88       15.94      2.11 o 
   4   8   9       18.09       16.68      1.99 o 
  -4   9   9        0.19        3.46      2.27 o 
  -3   9   9        5.68        4.70      2.02 o 
  -2   9   9        0.04       -0.02      2.99 o 
  -1   9   9        2.69        4.36      1.77 o 
   0   9   9        0.40       -0.37      1.08 o 
   1   9   9       65.67       58.73      2.60 o 
   2   9   9       11.74        8.11      1.87 o 
   3   9   9        6.19        4.39      2.83 o 
   4   9   9       11.29       12.75      2.47 o 
  -3  10   9      108.82      101.21      4.08 o 
  -2  10   9        1.08        0.56      1.91 o 
  -1  10   9        0.04       -1.09      2.15 o 
   0  10   9        8.53        8.02      1.92 o 
   1  10   9        5.44        6.42      2.08 o 
   2  10   9        1.69       -0.01      1.80 o 
   3  10   9        3.08        1.70      1.93 o 
  -3  11   9        0.83        0.05      2.07 o 
  -2  11   9        0.02        4.37      2.19 o 
  -1  11   9       17.04       14.36      2.31 o 
   0  11   9       10.53       11.73      4.43 o 
   1  11   9        1.06        0.73      1.55 o 
   2  11   9        9.33        9.25      2.09 o 
   3  11   9        1.80        6.52      3.64 o 
  -2  12   9        0.00        1.02      2.22 o 
  -1  12   9       11.48       10.85      2.39 o 
   1  12   9        0.24       -2.60      2.60 o 
   2  12   9        2.60        6.62      2.60 o 
  -1  13   9        0.94       -3.62      3.99 o 
  -4   0  10      716.00      715.46     11.73 o 
  -2   0  10       35.96       34.80      1.39 o 
   0   0  10       17.28       14.25      1.15 o 
   2   0  10       26.91       25.82      1.56 o 
   4   0  10        1.87        1.07      1.29 o 
  -5   1  10       28.03       29.80      5.87 o 
  -4   1  10       64.34       63.21      2.71 o 
  -3   1  10        3.85        3.34      0.98 o 
  -2   1  10        4.67        4.45      0.62 o 
  -1   1  10       84.27       86.70      1.53 o 
   0   1  10       27.93       27.95      1.45 o 
   1   1  10        1.63        2.29      0.47 o 
   2   1  10       19.37       21.57      1.13 o 
   3   1  10       25.98       23.41      1.18 o 
   4   1  10       10.64       12.99      1.15 o 
   5   1  10        0.00       -1.10      1.19 o 
  -5   2  10       79.62       78.31      3.07 o 
  -4   2  10      186.76      177.61      3.84 o 
  -3   2  10      272.64      275.76      3.72 o 
  -2   2  10      133.22      119.63      2.01 o 
  -1   2  10       48.15       44.28      1.29 o 
   0   2  10       57.01       62.12      1.70 o 
   1   2  10        3.21        2.58      0.60 o 
   2   2  10       63.20       56.52      1.55 o 
   3   2  10        0.05       -0.11      0.81 o 
   4   2  10       26.41       30.00      1.63 o 
   5   2  10       21.69       22.30      1.68 o 
  -5   3  10       14.63       11.71      2.75 o 
  -4   3  10       34.20       33.87      1.90 o 
  -3   3  10       15.73       13.95      1.65 o 
  -2   3  10        2.70        2.97      0.78 o 
  -1   3  10        1.58        1.56      0.62 o 
   0   3  10        2.73        3.58      0.79 o 
   1   3  10      117.08      126.24      2.06 o 
   2   3  10       28.43       26.73      1.25 o 
   3   3  10        1.06        0.40      0.85 o 
   4   3  10       20.21       17.30      1.42 o 
   5   3  10        0.44       -0.66      1.52 o 
  -5   4  10        2.29        1.82      2.32 o 
  -4   4  10       13.78       10.97      2.59 o 
  -3   4  10       77.90       80.24      2.37 o 
  -2   4  10      606.82      618.40      5.77 o 
  -1   4  10      218.46      209.78      2.42 o 
   0   4  10      231.44      219.07      3.61 o 
   1   4  10       69.28       57.68      1.63 o 
   2   4  10       15.69       14.77      1.56 o 
   3   4  10       41.19       33.88      1.30 o 
   4   4  10       29.40       23.43      1.51 o 
   5   4  10        2.60        2.07      1.31 o 
  -5   5  10       18.18       20.29      3.80 o 
  -4   5  10        0.19       -0.56      1.64 o 
  -3   5  10        0.88        0.30      1.60 o 
  -2   5  10      124.02      117.13      3.28 o 
  -1   5  10       41.40       41.80      1.57 o 
   0   5  10      182.06      190.67      2.39 o 
   1   5  10       64.63       69.31      6.64 o 
   2   5  10       23.65       23.51      1.74 o 
   3   5  10        5.67        3.05      1.30 o 
   4   5  10        2.98        6.59      1.61 o 
   5   5  10        2.88        4.02      1.63 o 
  -5   6  10        0.01        0.05      1.93 o 
  -4   6  10        1.07        2.17      1.84 o 
  -3   6  10      109.73      105.85      5.70 o 
  -2   6  10        7.56        7.80      1.77 o 
  -1   6  10      329.87      342.06      4.52 o 
   0   6  10       10.67       10.00      1.07 o 
   1   6  10       67.40       61.94      2.02 o 
   2   6  10        6.85        4.45      1.37 o 
   3   6  10       11.06        8.35      1.42 o 
   4   6  10        1.70        4.21      1.56 o 
  -5   7  10        0.20       -0.46      2.05 o 
  -4   7  10        0.30        0.06      1.81 o 
  -3   7  10        0.04        1.40      1.77 o 
  -2   7  10        0.98        2.02      1.66 o 
  -1   7  10       43.61       47.47      2.54 o 
   0   7  10      114.10      119.13      3.75 o 
   1   7  10        1.64        2.02      1.30 o 
   2   7  10       99.38       99.24      2.55 o 
   3   7  10       35.96       39.93      3.44 o 
   4   7  10       11.63       10.10      1.80 o 
  -4   8  10        2.77        2.32      5.04 o 
  -3   8  10       58.91       63.24      3.24 o 
  -2   8  10       72.43       68.91      3.22 o 
  -1   8  10        3.67        1.78      2.49 o 
   0   8  10       10.64       11.51      1.33 o 
   1   8  10        9.15       10.53      2.99 o 
   2   8  10        1.59        1.10      2.01 o 
   3   8  10        4.72        7.02      2.39 o 
   4   8  10        0.04        1.85      2.00 o 
  -4   9  10        1.47        6.16      5.45 o 
  -3   9  10        5.17        3.07      2.95 o 
  -2   9  10      238.09      250.27      5.86 o 
  -1   9  10       71.88       76.02      3.33 o 
   0   9  10        5.46        4.28      2.11 o 
   1   9  10       12.01        9.67      1.76 o 
   2   9  10        0.93        2.25      1.73 o 
   3   9  10       17.04       11.64      2.71 o 
  -3  10  10        2.59        6.63      2.27 o 
  -2  10  10       20.21       23.19      2.56 o 
  -1  10  10       19.02       18.48      3.49 o 
   0  10  10        5.21        4.25      1.86 o 
   1  10  10        5.51        4.36      2.10 o 
   2  10  10        4.82        2.26      1.76 o 
   3  10  10        5.84        9.71      3.80 o 
  -2  11  10       27.88       29.51      2.90 o 
  -1  11  10       12.88       11.93      2.41 o 
   0  11  10        5.05        3.81      3.35 o 
   2  11  10        1.99        1.42      1.86 o 
  -1  12  10        0.64       -0.54      2.03 o 
   0  12  10        1.54       -3.41      3.41 o 
  -5   0  11        3.15        2.44      2.33 o 
  -3   0  11      119.90      120.44      3.03 o 
  -1   0  11      154.79      157.17      2.91 o 
   1   0  11        6.83        6.71      1.30 o 
   3   0  11        8.76        5.70      1.34 o 
  -5   1  11        3.17        0.37      2.15 o 
  -4   1  11        4.83        2.61      1.57 o 
  -3   1  11      299.27      294.57      6.31 o 
  -2   1  11        2.73        2.27      0.65 o 
  -1   1  11        1.61        3.29      0.72 o 
   0   1  11        0.02       -0.49      0.64 o 
   1   1  11       70.15       62.51      1.60 o 
   2   1  11        0.16        0.27      1.08 o 
   3   1  11       37.29       39.89      1.58 o 
   4   1  11        5.95        5.20      1.04 o 
   5   1  11       12.05        9.81      1.78 o 
  -5   2  11       21.80       23.75      2.26 o 
  -4   2  11        2.83        2.89      1.34 o 
  -3   2  11       32.34       29.99      1.70 o 
  -2   2  11       49.06       47.72      1.45 o 
  -1   2  11       68.10       69.71      1.52 o 
   0   2  11        8.57       10.12      0.83 o 
   1   2  11        0.09        0.15      0.76 o 
   2   2  11       54.71       50.04      2.11 o 
   3   2  11        5.50        4.72      0.92 o 
   4   2  11        2.82        3.30      1.00 o 
   5   2  11        1.77        3.63      2.16 o 
  -5   3  11        0.01       -0.85      3.07 o 
  -4   3  11        2.38        1.00      1.51 o 
  -3   3  11      267.45      267.98      3.87 o 
  -2   3  11      617.64      624.16      4.77 o 
  -1   3  11       60.54       56.09      1.30 o 
   0   3  11       47.72       43.99      1.49 o 
   1   3  11      118.90      111.60      3.26 o 
   2   3  11      147.36      143.93      4.30 o 
   3   3  11        0.34        0.15      1.00 o 
   4   3  11       16.17       11.70      1.35 o 
  -5   4  11        0.00       -0.52      2.32 o 
  -4   4  11        1.31        0.92      1.70 o 
  -3   4  11        5.69        7.13      1.41 o 
  -2   4  11      132.43      135.29      2.74 o 
  -1   4  11       47.70       47.84      1.46 o 
   0   4  11      115.27      114.36      4.62 o 
   1   4  11      123.25      119.61      2.85 o 
   2   4  11        0.00       -0.55      1.17 o 
   3   4  11        0.13        0.82      1.00 o 
   4   4  11        0.12        1.57      1.42 o 
  -5   5  11        0.00        2.32      2.08 o 
  -4   5  11        0.74        0.92      3.07 o 
  -3   5  11       19.68       15.54      2.05 o 
  -2   5  11      114.99      110.31      3.30 o 
  -1   5  11      138.81      134.72      2.43 o 
   0   5  11      283.46      281.50      3.01 o 
   1   5  11      213.51      211.15      6.25 o 
   2   5  11       24.26       23.41      2.86 o 
   3   5  11       23.16       19.02      1.96 o 
   4   5  11        3.53        1.97      1.48 o 
  -5   6  11        0.07        2.02      2.11 o 
  -4   6  11        1.03        0.03      1.82 o 
  -3   6  11       23.07       27.29      2.43 o 
  -2   6  11        1.88        3.58      1.62 o 
  -1   6  11      678.92      723.21     14.69 o 
   0   6  11       86.38       84.53      1.89 o 
   1   6  11        2.10        2.91      1.18 o 
   2   6  11        7.28        6.35      1.43 o 
   3   6  11        3.49        2.47      3.69 o 
   4   6  11        1.38        3.90      2.24 o 
  -4   7  11        1.83        2.14      2.18 o 
  -3   7  11       18.01       20.39      2.39 o 
  -2   7  11        3.81        5.19      1.87 o 
  -1   7  11        8.45        7.95      1.85 o 
   0   7  11      139.92      144.58      2.74 o 
   1   7  11       50.75       50.32      2.03 o 
   2   7  11       11.16        8.34      1.35 o 
   3   7  11        0.05        1.91      2.06 o 
  -4   8  11        9.66        7.37      2.54 o 
  -3   8  11        4.24        5.66      2.17 o 
  -2   8  11       99.29      104.71      4.12 o 
  -1   8  11      256.32      259.51      5.07 o 
   0   8  11      150.31      149.64      2.89 o 
   1   8  11        6.49        5.17      1.53 o 
   2   8  11        8.94        9.81      2.35 o 
   3   8  11       12.50       15.56      2.83 o 
  -3   9  11        6.36        4.12      2.12 o 
  -2   9  11        1.44        0.20      1.86 o 
  -1   9  11        0.07        1.05      2.18 o 
   0   9  11        0.31        2.53      1.83 o 
   1   9  11        0.12       -0.14      2.62 o 
   2   9  11        4.08        0.69      5.12 o 
   3   9  11        0.32        3.36      2.21 o 
  -3  10  11       36.39       34.34      4.50 o 
  -2  10  11       50.80       50.28      3.19 o 
  -1  10  11        0.08       -1.69      1.69 o 
   0  10  11        9.88       12.53      3.52 o 
   1  10  11       80.73       80.98      3.39 o 
   2  10  11        0.70       -1.74      1.74 o 
  -2  11  11       14.34       11.82      6.97 o 
  -1  11  11        0.12       -1.54      1.96 o 
   0  11  11        0.47       -3.32      3.32 o 
   2  11  11        3.14        4.43      2.04 o 
  -1  12  11        0.32       -1.23      5.23 o 
   0  12  11        3.30       -3.61      3.61 o 
  -4   0  12       25.05       25.75      3.02 o 
  -2   0  12      105.35      102.27      2.10 o 
   0   0  12      121.81      115.97     11.28 o 
   2   0  12     1597.33     1711.15     20.16 o 
   4   0  12        2.65        6.06      2.04 o 
  -5   1  12        0.02       -0.64      1.67 o 
  -4   1  12       21.53       17.22      1.99 o 
  -3   1  12       43.52       41.06      1.86 o 
  -2   1  12        7.91        8.48      0.80 o 
  -1   1  12        2.11        2.47      0.85 o 
   0   1  12        4.37        4.37      0.81 o 
   1   1  12      164.28      162.15      2.52 o 
   2   1  12       17.32       17.01      1.59 o 
   3   1  12        5.18        4.08      1.35 o 
   4   1  12        0.06        0.92      1.30 o 
   5   1  12        4.10        6.63      2.34 o 
  -5   2  12        1.87       -1.35      1.68 o 
  -4   2  12        4.02        2.13      1.38 o 
  -3   2  12      146.90      146.66      3.00 o 
  -2   2  12      249.01      254.94      3.02 o 
  -1   2  12       46.61       49.79      1.33 o 
   0   2  12       45.02       34.71      1.36 o 
   1   2  12      710.86      739.68      6.02 o 
   2   2  12       68.27       65.61      2.77 o 
   3   2  12      131.28      135.54      3.34 o 
   4   2  12        2.70        1.85      1.41 o 
  -5   3  12        3.90        6.16      3.49 o 
  -4   3  12        1.76       -1.04      1.75 o 
  -3   3  12        1.79        1.31      1.30 o 
  -2   3  12       11.33        9.91      1.03 o 
  -1   3  12        1.19        1.17      0.75 o 
   0   3  12      172.84      164.68      5.98 o 
   1   3  12       59.63       59.71      3.39 o 
   2   3  12        3.89        2.77      1.26 o 
   3   3  12        1.16       -0.70      1.23 o 
   4   3  12        0.01        0.80      1.89 o 
  -5   4  12        7.20        7.65      2.84 o 
  -4   4  12        3.07        2.71      1.51 o 
  -3   4  12        0.44        1.62      1.35 o 
  -2   4  12      191.78      194.70      3.32 o 
  -1   4  12      336.92      341.49      3.98 o 
   0   4  12      193.89      207.84      5.41 o 
   1   4  12        4.05        3.44      1.31 o 
   2   4  12        3.03        1.77      1.47 o 
   3   4  12        0.24       -0.52      1.26 o 
   4   4  12       22.24       31.84      3.35 o 
  -5   5  12        0.32        0.71      3.07 o 
  -4   5  12       12.88        9.88      2.14 o 
  -3   5  12        1.49       -1.66      1.66 o 
  -2   5  12        0.58        1.43      1.53 o 
  -1   5  12       46.95       44.42      1.74 o 
   0   5  12      173.10      182.00      4.17 o 
   1   5  12       65.70       61.30      2.36 o 
   2   5  12        1.81        0.85      1.36 o 
   3   5  12        4.37        3.23      1.52 o 
   4   5  12        3.43        4.35      2.27 o 
  -5   6  12        2.32       -1.45      3.63 o 
  -4   6  12        9.14        8.29      2.18 o 
  -3   6  12       14.41       11.73      2.14 o 
  -2   6  12       45.89       44.31      2.60 o 
  -1   6  12      377.62      398.60      5.95 o 
   0   6  12       96.70      100.47      2.08 o 
   1   6  12        1.27        2.35      1.22 o 
   2   6  12        2.27        1.92      1.38 o 
   3   6  12        4.29        6.65      2.23 o 
  -4   7  12        1.58        1.78      3.69 o 
  -3   7  12        0.31       -1.86      1.86 o 
  -2   7  12       33.50       34.67      2.56 o 
  -1   7  12        6.11        6.42      1.80 o 
   0   7  12      271.91      277.20      3.77 o 
   1   7  12       17.37       20.23      1.60 o 
   2   7  12        2.84        0.15      1.22 o 
   3   7  12        5.74        6.65      2.19 o 
  -4   8  12        8.88       11.16      2.48 o 
  -3   8  12       26.17       26.15      2.67 o 
  -2   8  12        1.99        2.09      1.87 o 
  -1   8  12       16.84       19.24      2.26 o 
   0   8  12      120.94      130.43      3.25 o 
   1   8  12       16.55       16.20      1.88 o 
   2   8  12        0.55       -1.66      1.66 o 
   3   8  12        1.15        5.34      2.34 o 
  -3   9  12        0.24       -0.19      3.51 o 
  -2   9  12        4.00        4.12      2.06 o 
  -1   9  12        0.40       -1.58      1.66 o 
   0   9  12       31.04       25.99      3.71 o 
   1   9  12       91.49       90.93      3.67 o 
   2   9  12       11.84        9.01      2.40 o 
  -2  10  12        3.59        1.87      3.44 o 
  -1  10  12        0.42       -1.30      1.87 o 
   0  10  12        2.15        2.56      3.32 o 
   1  10  12       22.92       23.44      3.65 o 
   2  10  12        0.92        0.10      5.01 o 
  -2  11  12        1.90        3.01      2.64 o 
  -1  11  12        0.19       -2.78      2.78 o 
   0  11  12       10.10       19.07      4.17 o 
  -1  12  12        0.45        0.74      2.44 o 
   0  12  12        0.01        1.85      4.10 o 
  -5   0  13        0.00       -1.55      2.38 o 
  -3   0  13        0.85       -0.67      4.75 o 
  -1   0  13       28.58       23.13      1.64 o 
   1   0  13        7.97        6.18      1.27 o 
   3   0  13       70.70       82.80      4.08 o 
  -5   1  13        1.29       -1.46      2.62 o 
  -4   1  13        0.03        0.88      1.68 o 
  -3   1  13        6.79        5.75      1.35 o 
  -2   1  13       41.93       42.87      1.23 o 
  -1   1  13        1.93        0.09      0.85 o 
   0   1  13       35.37       34.43      1.34 o 
   1   1  13      154.08      151.23      2.55 o 
   2   1  13       17.96       17.99      2.41 o 
   3   1  13      233.62      250.98     11.82 o 
   4   1  13        7.36        2.64      1.57 o 
  -5   2  13       21.46       27.22      2.69 o 
  -4   2  13        7.48        5.59      2.11 o 
  -3   2  13       16.05       19.50      1.65 o 
  -2   2  13       22.93       19.11      1.48 o 
  -1   2  13        3.03        1.74      0.82 o 
   0   2  13        9.62        9.74      0.96 o 
   1   2  13      333.27      347.86      4.98 o 
   2   2  13      109.04      100.97      4.10 o 
   3   2  13        0.59        0.37      1.27 o 
   4   2  13        7.54       10.26      1.77 o 
  -5   3  13        0.78       -1.83      1.83 o 
  -4   3  13       12.06       14.39      1.76 o 
  -3   3  13        2.19        1.87      1.69 o 
  -2   3  13        0.02       -0.88      0.88 o 
  -1   3  13        7.55        8.79      1.04 o 
   0   3  13       12.55       13.79      1.23 o 
   1   3  13       49.09       49.94      2.23 o 
   2   3  13        3.08        4.56      1.38 o 
   3   3  13       55.54       62.33      3.40 o 
   4   3  13       66.12       64.62      4.13 o 
  -5   4  13       24.88       35.23      2.82 o 
  -4   4  13        0.02        0.36      1.45 o 
  -3   4  13      119.86      123.94      3.71 o 
  -2   4  13        8.44        6.92      1.42 o 
  -1   4  13       10.92        9.41      1.06 o 
   0   4  13      233.47      237.53      2.93 o 
   1   4  13       22.95       21.56      1.74 o 
   2   4  13        8.29        7.56      1.51 o 
   3   4  13       28.31       26.73      2.08 o 
   4   4  13       37.96       39.92      3.64 o 
  -4   5  13        1.76        2.23      1.94 o 
  -3   5  13        0.33       -0.53      1.70 o 
  -2   5  13       68.83       65.23      2.96 o 
  -1   5  13       59.98       52.03      1.89 o 
   0   5  13       36.83       32.58      1.57 o 
   1   5  13        0.24        1.34      1.28 o 
   2   5  13        4.38        3.73      1.51 o 
   3   5  13        0.93        0.65      2.15 o 
  -4   6  13       77.82       91.25      4.06 o 
  -3   6  13        1.88       -1.81      1.81 o 
  -2   6  13       23.19       26.08      2.30 o 
  -1   6  13       78.26       82.29      7.75 o 
   0   6  13        4.01        3.26      1.28 o 
   1   6  13        1.43        3.52      1.27 o 
   2   6  13        0.14       -0.41      1.37 o 
   3   6  13       10.24       11.58      2.56 o 
  -4   7  13        0.09        0.87      2.15 o 
  -3   7  13       46.68       54.57      4.02 o 
  -2   7  13        1.55        0.29      1.87 o 
  -1   7  13       89.71       98.44      6.68 o 
   0   7  13       92.67       94.04      2.47 o 
   1   7  13        2.67       -0.05      1.28 o 
   2   7  13        0.38        0.35      1.31 o 
   3   7  13        1.97        5.27      2.33 o 
  -3   8  13        3.72        5.14      2.18 o 
  -2   8  13        3.37        5.74      2.12 o 
  -1   8  13        0.83        3.81      1.99 o 
   0   8  13       35.32       41.57      3.50 o 
   1   8  13       33.77       34.93      4.38 o 
   2   8  13        3.13        4.75      2.41 o 
  -3   9  13        0.09        1.54      2.16 o 
  -2   9  13        8.23       10.13      2.26 o 
  -1   9  13        3.86        3.10      2.01 o 
   0   9  13       52.86       61.34      4.79 o 
   1   9  13       63.92       67.48      3.29 o 
   2   9  13        0.00        0.02      2.13 o 
  -2  10  13        0.01        0.22      2.12 o 
  -1  10  13        2.06        1.18      2.13 o 
   0  10  13       25.23       21.94      4.05 o 
   1  10  13       68.30       69.11      5.40 o 
   2  10  13       27.48       22.17      3.18 o 
  -1  11  13        0.44        0.49      5.02 o 
   0  11  13        0.42       -2.10      3.64 o 
  -4   0  14        0.02       -2.18      2.18 o 
  -2   0  14       64.73       55.47      1.89 o 
   0   0  14       54.94       56.31      2.87 o 
   4   0  14       15.45       21.49      3.02 o 
  -5   1  14        0.68       -2.39      2.43 o 
  -4   1  14       24.91       24.30      2.32 o 
  -3   1  14       92.67       90.90      2.57 o 
  -2   1  14       13.99       11.18      0.90 o 
  -1   1  14        2.72        2.08      0.91 o 
   0   1  14        1.37        0.61      0.86 o 
   1   1  14        3.63        6.52      1.45 o 
   2   1  14       88.48       91.58      2.96 o 
   3   1  14        5.32        7.58      2.70 o 
   4   1  14        0.25        1.90      1.53 o 
  -5   2  14        0.85       -1.50      1.81 o 
  -4   2  14        2.87       -0.37      1.75 o 
  -3   2  14       21.59       21.15      1.72 o 
  -2   2  14       27.07       31.84      1.28 o 
  -1   2  14        2.24        2.06      0.87 o 
   0   2  14        1.99        1.26      1.04 o 
   1   2  14       44.77       43.84      2.25 o 
   2   2  14      121.30      124.24      3.26 o 
   3   2  14      167.99      186.27      4.18 o 
   4   2  14       49.48       61.34      3.71 o 
  -5   3  14        5.48        3.03      2.08 o 
  -4   3  14        1.27        3.33      1.54 o 
  -3   3  14        0.17       -1.30      1.30 o 
  -2   3  14        0.48        0.25      0.96 o 
  -1   3  14        4.47        3.85      0.89 o 
   0   3  14        0.01       -0.95      0.95 o 
   1   3  14       93.53       96.28      4.22 o 
   2   3  14        6.66        5.13      1.47 o 
   3   3  14        0.18        0.68      1.41 o 
  -5   4  14        2.72        4.77      3.11 o 
  -4   4  14        0.87       -0.65      1.53 o 
  -3   4  14       11.02        9.06      1.60 o 
  -2   4  14        2.37        2.72      1.36 o 
  -1   4  14        1.34        0.46      0.95 o 
   0   4  14        4.84        3.69      1.03 o 
   1   4  14        9.47       10.47      1.63 o 
   2   4  14       12.06       13.55      1.69 o 
   3   4  14       22.64       20.49      4.57 o 
  -4   5  14       15.03       15.51      2.46 o 
  -3   5  14       28.76       25.66      2.51 o 
  -2   5  14       23.81       25.50      2.27 o 
  -1   5  14        8.03        8.54      1.14 o 
   0   5  14       18.35       18.33      1.32 o 
   1   5  14        8.06        9.40      1.56 o 
   2   5  14        4.97        3.46      1.55 o 
   3   5  14        4.78        4.63      1.61 o 
  -4   6  14       53.38       55.56      5.85 o 
  -3   6  14        0.01       -1.16      2.13 o 
  -2   6  14        0.49       -1.72      1.72 o 
  -1   6  14        4.46        1.13      1.70 o 
   0   6  14        1.39        0.87      1.05 o 
   1   6  14        0.26       -0.21      1.27 o 
   2   6  14        0.62        1.44      1.49 o 
   3   6  14        1.83        1.41      2.15 o 
  -3   7  14        9.06        9.76      2.33 o 
  -2   7  14        1.15        0.19      1.87 o 
  -1   7  14        0.00       -1.15      1.67 o 
   0   7  14        2.90        1.80      1.48 o 
   1   7  14        1.45        0.90      1.63 o 
   2   7  14       13.25       20.10      1.85 o 
  -3   8  14       13.94       15.38      2.58 o 
  -2   8  14        9.30       16.50      5.09 o 
  -1   8  14       51.13       51.28      2.99 o 
   0   8  14       20.83       15.13      3.45 o 
   1   8  14        1.19        0.81      1.59 o 
   2   8  14        0.06       -0.95      2.05 o 
  -2   9  14        5.31        6.12      2.34 o 
  -1   9  14        0.01        1.09      1.95 o 
   0   9  14       19.41       23.22      3.94 o 
   1   9  14        0.99       -1.07      1.67 o 
   2   9  14        0.01        1.45      2.28 o 
  -1  10  14        0.42        4.64      2.27 o 
   0  10  14       57.41       59.86      5.07 o 
   1  10  14       15.52       13.86      3.78 o 
  -1  11  14        4.89        7.23      2.73 o 
  -5   0  15        3.28        4.16      2.94 o 
  -3   0  15      107.76      104.61      3.23 o 
  -1   0  15      271.05      240.50      4.25 o 
   1   0  15      137.92      129.71      4.67 o 
   3   0  15        0.86        0.96      2.12 o 
  -5   1  15        0.05       -1.37      2.71 o 
  -4   1  15       10.95        7.15      1.86 o 
  -3   1  15        0.04        0.45      1.28 o 
  -2   1  15        0.05        0.90      0.77 o 
  -1   1  15        0.00        0.40      0.94 o 
   0   1  15       20.07       22.00      1.24 o 
   1   1  15        1.17        0.83      1.34 o 
   2   1  15        3.95        8.28      1.69 o 
   3   1  15       20.78       18.91      2.05 o 
   4   1  15        7.69       10.66      2.80 o 
  -5   2  15        0.04       -2.54      2.91 o 
  -4   2  15        5.26        3.78      3.05 o 
  -3   2  15       37.50       37.78      3.05 o 
  -2   2  15      174.14      166.25      2.50 o 
  -1   2  15       46.51       38.85      1.40 o 
   0   2  15       71.20       64.74      2.03 o 
   1   2  15       38.06       43.32      3.05 o 
   2   2  15       40.25       42.01      4.01 o 
   3   2  15        1.00        0.08      1.47 o 
   4   2  15        0.02       -2.33      2.33 o 
  -4   3  15       14.72       14.66      1.88 o 
  -3   3  15       12.09        9.07      1.61 o 
  -2   3  15       10.01        8.88      1.49 o 
  -1   3  15        2.43        2.28      0.91 o 
   0   3  15       35.67       31.07      1.58 o 
   1   3  15        0.09       -0.79      1.48 o 
   2   3  15        0.06        0.77      1.39 o 
   3   3  15       25.57       27.28      2.23 o 
  -4   4  15       39.89       43.85      4.20 o 
  -3   4  15        1.27       -0.45      1.45 o 
  -2   4  15        4.56        3.43      2.89 o 
  -1   4  15       26.88       24.12      1.87 o 
   0   4  15       14.69       16.81      1.31 o 
   1   4  15       18.86       19.60      1.90 o 
   2   4  15        1.67        3.97      1.50 o 
   3   4  15        9.92       15.03      1.94 o 
  -4   5  15        1.94        0.96      2.16 o 
  -3   5  15        7.58        3.85      2.03 o 
  -2   5  15        2.87        3.36      1.82 o 
  -1   5  15       14.54       14.11      1.29 o 
   0   5  15        0.57        0.68      1.48 o 
   1   5  15        8.49        9.40      1.65 o 
   2   5  15        0.81       -0.54      1.41 o 
   3   5  15        4.02        5.17      2.15 o 
  -4   6  15        6.56        4.78      3.67 o 
  -3   6  15        3.62        3.20      2.05 o 
  -2   6  15        2.15        2.19      1.95 o 
  -1   6  15        8.69        6.13      1.88 o 
   0   6  15       22.46       25.10      1.81 o 
   1   6  15        0.06       -0.71      1.29 o 
   2   6  15        1.67        2.47      1.56 o 
  -3   7  15       22.97       26.12      3.18 o 
  -2   7  15        0.05        3.53      1.97 o 
  -1   7  15        4.17        3.39      1.90 o 
   0   7  15        0.34       -0.58      1.46 o 
   1   7  15        0.00        2.11      1.51 o 
   2   7  15        0.03        2.28      1.53 o 
  -2   8  15        2.27        1.79      2.20 o 
  -1   8  15        4.05        4.61      2.42 o 
   0   8  15        0.06        1.11      3.11 o 
   1   8  15        9.16       10.85      1.77 o 
   2   8  15        1.95       12.29      2.57 o 
  -2   9  15        6.39        5.00      2.62 o 
  -1   9  15        2.87        0.87      1.99 o 
   0   9  15        0.57       -3.25      3.25 o 
   1   9  15       17.87       25.19      2.46 o 
  -1  10  15        0.17        0.74      2.71 o 
   0  10  15        2.89        0.34      3.63 o 
   1  10  15       10.17       12.65      3.90 o 
  -4   0  16       65.93       73.39      4.79 o 
  -2   0  16        0.00        0.09      2.04 o 
   0   0  16       69.93       72.09      2.68 o 
   2   0  16        2.48        0.87      2.38 o 
  -4   1  16       17.69       23.71      2.44 o 
  -3   1  16       15.87       19.66      2.40 o 
  -2   1  16       28.37       21.41      1.09 o 
  -1   1  16       10.92        9.68      1.14 o 
   0   1  16       55.79       48.27      1.68 o 
   1   1  16        4.04        1.56      1.51 o 
   2   1  16        9.02       10.75      1.84 o 
   3   1  16        2.01        1.90      1.67 o 
  -4   2  16        5.44        8.09      2.10 o 
  -3   2  16        2.80        1.98      1.48 o 
  -2   2  16        6.14        3.80      1.01 o 
  -1   2  16       33.33       34.37      1.37 o 
   0   2  16       48.79       46.95      1.94 o 
   1   2  16        3.35        2.07      1.54 o 
   2   2  16        2.82        3.34      1.67 o 
   3   2  16        0.00       -0.98      2.17 o 
  -4   3  16        0.31        2.75      1.98 o 
  -3   3  16       10.63        9.67      1.67 o 
  -2   3  16        6.82        5.24      1.70 o 
  -1   3  16        2.92        1.85      1.06 o 
   0   3  16       65.85       64.37      2.12 o 
   1   3  16        4.29        2.00      1.45 o 
   2   3  16        1.19        3.88      1.66 o 
   3   3  16        0.04        0.66      1.63 o 
  -4   4  16        6.24        3.10      2.42 o 
  -3   4  16       18.03       19.71      3.38 o 
  -2   4  16       20.05       16.67      2.14 o 
  -1   4  16        6.35        4.63      1.13 o 
   0   4  16        0.00        1.23      1.28 o 
   1   4  16       81.03       90.10      6.94 o 
   2   4  16        0.15       -1.46      1.46 o 
   3   4  16       14.65       18.50      3.10 o 
  -4   5  16        0.09       -3.33      3.33 o 
  -3   5  16        0.05        1.32      1.95 o 
  -2   5  16        3.78        2.28      2.06 o 
  -1   5  16        5.46        6.89      1.24 o 
   0   5  16        4.02        3.41      1.38 o 
   1   5  16       18.67       22.35      3.11 o 
   2   5  16        4.30        7.94      1.82 o 
   3   5  16        1.35        4.33      2.75 o 
  -3   6  16        2.61        2.12      2.22 o 
  -2   6  16        3.26        0.96      2.02 o 
  -1   6  16        0.90       -1.72      1.72 o 
   0   6  16        9.46        5.09      1.75 o 
   1   6  16        0.10       -1.50      2.51 o 
   2   6  16       45.67       50.04      2.63 o 
  -2   7  16        0.14       -1.12      1.95 o 
  -1   7  16        3.56        3.69      1.96 o 
   0   7  16        7.07        9.49      4.35 o 
   1   7  16        1.72        2.24      1.61 o 
   2   7  16        0.79        2.45      2.08 o 
  -2   8  16        1.18       -2.30      3.08 o 
  -1   8  16        0.51       -1.99      2.20 o 
   0   8  16        0.11       -0.07      3.28 o 
   1   8  16        9.40       10.34      2.86 o 
  -1   9  16        0.07       -2.56      2.56 o 
   0   9  16        1.34        5.83      3.77 o 
   1   9  16        3.03        4.96      2.36 o 
  -3   0  17       17.10       18.04      3.25 o 
  -1   0  17      100.31       88.16      6.61 o 
   1   0  17        1.30        1.07      2.06 o 
  -4   1  17       29.74       31.78      3.03 o 
  -3   1  17       26.41       26.34      2.89 o 
  -2   1  17        2.09        3.21      0.89 o 
  -1   1  17        1.30       -0.57      0.99 o 
   0   1  17       19.05       22.84      1.39 o 
   1   1  17        0.41        0.38      1.51 o 
   2   1  17        1.58        1.04      1.67 o 
  -4   2  17        6.58        8.74      3.16 o 
  -3   2  17        1.10        0.63      1.43 o 
  -2   2  17        0.17       -0.20      0.95 o 
  -1   2  17        0.46       -0.72      0.97 o 
   0   2  17       55.64       54.85      2.36 o 
   1   2  17       14.75       11.66      1.84 o 
   2   2  17        6.24        7.98      2.39 o 
  -3   3  17        7.59        8.90      1.71 o 
  -2   3  17        4.07        4.87      1.56 o 
  -1   3  17        2.78        4.89      1.16 o 
   0   3  17        6.82       10.44      1.89 o 
   1   3  17        6.16        6.87      1.77 o 
   2   3  17        1.38        0.51      1.56 o 
  -4   4  17        1.24       -3.32      3.32 o 
  -3   4  17       18.09       18.37      2.00 o 
  -2   4  17        5.13        7.67      1.95 o 
  -1   4  17        1.07       -0.76      1.12 o 
   0   4  17        0.95        3.19      1.61 o 
   1   4  17       54.47       52.11      5.03 o 
   2   4  17       15.28       15.38      2.08 o 
  -3   5  17        0.84       -0.38      2.95 o 
  -2   5  17        0.39       -1.06      1.84 o 
  -1   5  17        3.42        5.35      1.65 o 
   0   5  17        1.67        0.69      1.37 o 
   1   5  17        0.67        2.72      1.44 o 
   2   5  17        0.02       -3.67      3.67 o 
  -2   6  17        7.38        5.98      2.25 o 
  -1   6  17        0.08        1.04      1.87 o 
   0   6  17        0.45        1.50      2.33 o 
   1   6  17        0.18        0.31      1.59 o 
   2   6  17       34.47       79.56     15.02 o 
  -2   7  17        5.87        8.88      6.26 o 
  -1   7  17        2.53        2.79      2.46 o 
   0   7  17        5.71        1.79      3.30 o 
   1   7  17       33.17       47.60      2.55 o 
  -1   8  17        0.60        2.82      2.78 o 
   1   8  17        3.71        8.29      2.58 o 
  -2   0  18        0.23        0.88      1.26 o 
   0   0  18        6.46        5.40      1.65 o 
   2   0  18        3.51        3.79      2.58 o 
  -3   1  18        5.52        2.34      1.53 o 
  -2   1  18        2.24        3.72      0.97 o 
  -1   1  18       12.21       13.09      1.30 o 
   0   1  18        0.38       -1.02      1.02 o 
   1   1  18        1.03        0.42      2.84 o 
   2   1  18        0.68       -1.02      1.69 o 
  -3   2  18        2.01        0.46      1.93 o 
  -2   2  18        0.45       -0.97      0.97 o 
  -1   2  18        2.89        2.45      1.04 o 
   0   2  18        1.48        2.50      1.52 o 
   1   2  18        1.76        2.90      1.69 o 
   2   2  18        0.29        0.76      4.22 o 
  -3   3  18       23.58       26.77      2.14 o 
  -2   3  18       14.65       14.23      2.28 o 
  -1   3  18       18.66       17.47      1.51 o 
   0   3  18        4.40        7.38      1.68 o 
   1   3  18        6.60        4.08      1.74 o 
   2   3  18        0.45       -2.27      2.27 o 
  -3   4  18       22.08       21.35      3.73 o 
  -2   4  18        0.97       -0.88      2.36 o 
  -1   4  18       14.72       21.53      2.03 o 
   0   4  18       24.52       33.24      2.42 o 
   1   4  18        8.54       12.23      2.25 o 
  -2   5  18       13.83       22.84      2.64 o 
  -1   5  18        8.13       12.46      1.89 o 
   0   5  18       17.53       19.88      1.88 o 
   1   5  18        8.93       14.83      3.39 o 
  -2   6  18        5.33        1.78      2.45 o 
  -1   6  18       13.94       16.33      2.93 o 
   0   6  18        1.74        1.07      1.60 o 
   1   6  18        4.88       11.18      2.71 o 
  -1   7  18        1.69        2.17      2.75 o 
  -1   0  19       24.02       28.86      3.55 o 
   1   0  19       14.97       25.71      3.50 o 
  -2   1  19        7.70        6.17      1.04 o 
  -1   1  19       15.44       17.92      2.35 o 
   0   1  19        1.49        3.15      1.71 o 
   1   1  19        8.52       10.30      2.01 o 
  -3   2  19        1.02       -0.72      2.75 o 
  -2   2  19        1.85        0.73      1.34 o 
  -1   2  19        1.69        1.71      1.08 o 
   0   2  19        0.43       -0.62      1.60 o 
   1   2  19        9.98       16.35      2.06 o 
  -3   3  19        6.35        8.64      3.24 o 
  -2   3  19        4.12        1.37      1.58 o 
  -1   3  19        0.02       -0.41      1.19 o 
   0   3  19        2.94        6.47      1.73 o 
   1   3  19        9.96       10.40      2.13 o 
  -2   4  19        4.80        9.93      3.16 o 
  -1   4  19        0.42        0.73      1.27 o 
   0   4  19        7.97        8.49      1.76 o 
   1   4  19        0.87       -2.21      2.21 o 
  -2   5  19        5.95        6.05      3.14 o 
  -1   5  19        7.85        7.93      2.90 o 
   0   5  19       27.38       29.00      3.25 o 
   0   6  19        3.72        7.79      2.50 o 
  -2   0  20        7.33        6.02      1.53 o 
   0   0  20       10.39        8.03      2.58 o 
  -2   1  20        0.00       -0.80      1.00 o 
  -1   1  20        2.81        5.90      1.87 o 
   0   1  20        3.24        2.19      1.73 o 
  -2   2  20        0.38       -1.56      1.56 o 
  -1   2  20        2.49        2.01      1.61 o 
   0   2  20       13.84       19.72      4.81 o 
  -1   3  20        4.20        3.96      1.74 o 
   0   3  20        0.02       -0.15      2.22 o 
  -1   4  20        0.01        0.44      2.56 o 
   0   4  20        7.09       15.15      2.74 o 
  -1   0  21        0.58       -2.68      2.68 o 
  -1   1  21       19.06       32.89      2.14 o 
  -1   2  21        1.20        1.50      2.86 o 
  -1   3  21        3.18        0.33      1.70 o 
                                                 
